# Supplementary material for: Patient-specific prostate segmentation in kilovoltage images for radiation therapy intrafraction monitoring via deep learning
Source: Commun Med (Lond). 2025 Jun 3;5:212. doi: 10.1038/s43856-025-00935-2 (PMC12134301; doi:10.1038/s43856-025-00935-2)
Supplement: Supplementary file 3 — Supplementary Data 1 [file 43856_2025_935_MOESM3_ESM.xlsx]

## Sheet: Summary
Figure	Data
3	AP-LAT Centroid Error SI Centroid Error
4	Observed Motion
5	DSC MSD
6	Imager Angles AP-LAT Centroid Error SI Centroid Error DSC
8	AP-LAT Centroid Error SI Centroid Error DSC

## Sheet: AP-LAT Centroid Error
Image	Masked Dataset: Anterior–posterior/lateral centroid error (mm)																Markerless Dataset: Anterior–posterior/lateral centroid error (mm)
	1	2	3	4	5	6	7	8	9	10	11	12	13	14	15	16	1	2	3	4	5	6	7	8	9	10	11	12	13	14
1	-1.29143	-0.897537	-0.559458	-1.24725	0.691183	-3.66632	-0.181434	0.783467	-3.99671	-1.50458	-1.16343	-2.58515	-2.57188	-0.111167	0.488537	0.743396	-3.42538	-3.14895	-0.614337	-2.56719	0.912285	-1.41074	-0.376092	2.33437	1.22434	2.17951	-4.75405	-2.45572	1.09198	-1.62365
2	-1.0511	-0.821586	-0.161079	-1.60466	0.650741	-3.88158	-0.0699202	0.772805	-3.48891	-1.47911	-1.20172	-2.48298	-2.63772	-0.84086	0.731165	0.464617	-3.64369	-2.60398	-0.858401	-2.28746	0.75627	-1.03142	-0.34283	2.40183	1.21451	1.95736	-4.34412	-2.4076	1.21292	-1.68415
3	-1.28777	-0.608354	-0.364447	-1.65144	0.909744	-3.78774	0.389034	0.860041	-3.37666	-1.54474	-1.5451	-2.09145	-2.60591	-0.532162	0.497149	0.696549	-3.5241	-3.168	-1.34491	-2.35121	0.836272	-1.4953	-0.323132	2.38601	1.24584	2.16944	-4.36386	-2.16786	1.13561	-2.00183
4	-1.57165	-0.721475	-0.539839	-1.47562	0.903691	-3.71184	0.449801	0.825188	-3.44113	-1.59868	-0.977024	-2.44271	-2.70458	-0.459869	0.493298	0.516982	-3.46115	-2.88914	-0.630825	-2.62408	0.560442	-1.02973	-0.0577952	2.65337	1.27371	1.6674	-4.61603	-2.36005	0.266049	-1.62011
5	-1.57958	-1.01228	-0.286811	-1.16188	0.446	-3.95449	0.258475	0.998937	-3.81559	-1.47643	-1.22072	-2.6158	-2.5496	-0.572235	0.542976	0.642309	-3.44498	-2.81376	-0.973739	-2.20392	0.88991	-1.44391	-0.436365	1.77743	1.07845	2.43979	-4.6149	-2.39407	0.762443	-1.91282
6	-1.39941	-0.935729	-0.649115	-1.42231	0.85435	-4.13842	0.318599	0.65897	-3.33647	-1.46608	-1.40143	-2.51462	-2.55977	-0.555128	0.429349	0.512982	-3.4006	-2.92951	-1.49065	-2.59247	0.814889	-1.55299	-0.0536327	2.49833	1.17778	1.99013	-4.80774	-2.0644	1.1683	-1.77433
7	-1.05073	-0.989355	-0.667326	-1.38996	0.827633	-3.48922	0.162729	0.727721	-3.04427	-1.54555	-1.15346	-2.13828	-2.5818	-0.61725	0.830058	0.737697	-3.4474	-2.28122	-1.41918	-2.70958	0.836966	-0.922323	-0.350956	2.49898	1.32199	2.3216	-4.58079	-2.17436	1.61198	-1.74622
8	-1.13268	-0.788449	-0.466439	-1.721	1.07977	-3.15941	0.322687	0.526165	-3.44263	-1.57628	-1.156	-2.31145	-2.71917	-0.445516	0.76577	0.379956	-3.38949	-2.05934	-0.642229	-2.87301	0.878212	-1.12305	-0.208696	2.67479	1.18492	2.37505	-4.67578	-2.04203	0.849028	-1.86028
9	-1.1369	-0.908146	-0.681713	-1.5792	0.674945	-3.6662	0.314222	0.642835	-3.41269	-1.37335	-0.957942	-2.61145	-2.53001	-0.336452	0.531968	0.285266	-3.42942	-2.00086	-0.559171	-2.45294	0.935569	-1.05369	-0.198606	2.0663	1.33479	1.77078	-4.81389	-2.2845	1.25504	-1.63444
10	-1.4609	-0.818735	-0.795808	-1.61787	0.847223	-3.4101	0.895881	0.639969	-3.50481	-1.33496	-0.716637	-2.60045	-2.67516	-0.116309	0.491856	0.717222	-3.17372	-1.4971	-0.571596	-2.60192	0.612327	-0.989571	-0.194495	2.23642	1.37302	2.00863	-4.90894	-2.41144	1.86774	-1.72945
11	-1.00334	-0.587575	-0.543028	-1.6014	0.681106	-3.57728	0.983626	0.939743	-3.35833	-1.35904	-0.711703	-2.90355	-2.6071	0.00425657	0.565073	0.531996	-3.49584	-1.78331	-0.631129	-2.65943	1.43428	-0.33599	-0.574884	2.27388	1.02865	1.46634	-4.60678	-2.20896	2.03729	-1.99261
12	-1.23559	-1.17194	-0.357547	-1.81579	0.735254	-3.03201	1.00903	0.750968	-3.15196	-1.26881	-0.764622	-2.60378	-2.54191	-0.0618773	0.595892	0.383979	-3.28461	-1.40923	-0.719957	-2.45468	1.45867	-0.629724	-0.634131	2.41629	1.32902	1.97641	-4.6998	-2.33064	1.43617	-1.36687
13	-1.28062	-0.916281	-0.416067	-1.72227	1.07152	-2.93406	1.39258	0.776852	-2.77925	-1.23019	-0.467022	-3.15317	-2.61687	0.071245	0.721964	0.114724	-3.72478	-1.56154	-0.598386	-2.89438	1.6824	-0.432252	-0.841054	2.37331	1.37675	1.39494	-4.5456	-2.36405	1.21711	-1.46672
14	-1.3908	-0.960216	-0.166401	-1.82622	0.624222	-2.84135	1.15849	0.862418	-2.85255	-1.02282	-0.109171	-3.15138	-2.73666	-0.164084	0.996941	0.289081	-3.49888	-1.35148	-0.0286724	-2.56723	1.53432	-0.118668	-0.937552	2.63517	1.31548	1.18831	-3.91756	-2.07503	1.97643	-1.86807
15	-0.895496	-0.96182	-0.137627	-1.61567	1.30568	-3.07169	1.42385	0.876207	-2.3802	-1.23562	-0.107186	-2.57181	-2.54935	0.0485247	0.48984	0.228796	-3.4516	-1.31122	-0.723142	-2.8917	1.46057	-0.234189	-0.908425	2.17257	1.51991	2.17792	-3.84348	-2.42162	1.77226	-1.28258
16	-1.03644	-0.532341	-0.0750923	-2.19586	1.36913	-2.90884	1.73047	0.963081	-2.58931	-0.979805	0.162437	-3.06801	-2.77138	-0.136758	0.68476	0.257922	-3.51394	-1.18772	-0.257889	-2.76796	1.4619	-0.644019	-1.00358	2.40374	1.23743	1.56162	-3.68734	-2.23648	1.02888	-1.42961
17	-0.867848	-0.915709	0.38743	-1.73809	0.770661	-2.39106	1.52827	1.02651	-2.57169	-0.907921	-0.147586	-3.14495	-2.77	-0.069689	0.63886	0.415538	-3.29937	-0.685444	-0.837046	-1.97459	1.77896	-0.747946	-1.09194	2.1498	1.40278	1.48976	-3.76883	-2.35139	0.970907	-1.36121
18	-0.823334	-0.936585	-0.0397362	-2.10183	0.929145	-2.3569	0.788177	0.807233	-2.21653	-1.27921	0.104689	-2.87542	-2.68319	0.476069	0.992969	0.616935	-3.44873	-0.209746	-0.0796266	-2.43221	1.59082	-0.63482	-1.43424	2.13077	1.29619	1.3286	-3.55349	-2.35249	2.08447	-1.50418
19	-0.569021	-0.905577	-0.13811	-1.60773	0.709382	-2.46511	1.0116	1.00217	-1.83937	-0.836879	0.365598	-3.06609	-2.69317	0.281783	0.886882	0.512533	-3.25002	-0.394676	-0.293527	-3.047	1.43881	-0.554539	-1.39532	2.25884	1.53937	1.39918	-3.3871	-2.43698	1.63183	-1.33958
20	-0.51448	-0.974438	-0.405724	-1.73363	0.966364	-2.55361	1.12682	0.990192	-2.19214	-0.585255	0.30811	-3.78927	-2.6346	0.488387	0.824178	0.59311	-3.38258	-0.0708071	-0.651135	-3.39482	1.82962	-0.819017	-1.32469	2.23661	1.56913	1.14191	-2.90659	-2.3505	0.796749	-0.997386
21	-0.502516	-1.06389	-0.169269	-1.96774	1.08324	-2.09085	1.02566	1.02873	-2.20006	-0.731018	0.563065	-2.99238	-2.15936	0.40996	1.14008	0.142368	-3.46979	-0.238365	-0.469349	-2.98493	1.71301	-0.880545	-1.75544	2.13202	1.34885	1.8872	-2.6931	-2.45993	1.0911	-1.51289
22	-0.0751007	-1.06678	0.106412	-1.50776	0.939488	-2.20075	0.807306	1.21625	-1.73189	-0.767805	0.585663	-3.26049	-2.19724	0.244754	0.867529	0.283575	-3.29973	-0.0673986	-0.724672	-2.4575	2.19259	-0.490121	-1.63764	2.35091	1.4333	1.61483	-2.47091	-2.57232	1.71691	-1.1323
23	0.44774	-0.806424	-0.600617	-1.57604	1.19548	-2.06168	1.46562	1.32807	-2.07753	-0.474565	0.873521	-2.93885	-2.41118	0.0698254	1.23505	0.290198	-3.61868	-0.309614	-0.864734	-3.19101	2.04384	-0.766471	-1.37245	1.95925	1.54089	0.859735	-2.21535	-2.08161	1.4054	-1.05997
24	0.124059	-1.06515	-0.130974	-1.74243	1.42021	-1.75081	1.12485	1.11358	-2.06777	-0.485866	0.601719	-3.06329	-2.46133	0.716649	0.984088	0.111002	-3.35866	0.240687	-1.29462	-3.14271	1.92878	-1.14702	-1.14541	2.18236	1.33791	1.03785	-2.0555	-2.50927	1.02394	-1.23199
25	0.429706	-0.635137	0.0610472	-1.54981	1.38285	-1.61263	1.32239	1.22491	-1.81426	-0.369173	0.614821	-3.03555	-2.22886	0.260245	1.00114	0.0435014	-3.52203	0.238734	-0.955674	-3.12616	1.74465	-0.858313	-1.63198	1.87266	1.49312	1.41236	-1.8985	-2.51712	1.09519	-1.20228
26	-0.0149622	-0.896326	0.205217	-1.57764	1.24139	-1.32807	0.767356	1.27671	-1.75638	-0.497171	0.672533	-3.08311	-2.50923	0.260658	0.903657	0.0128243	-3.3481	0.261996	-0.995297	-2.41835	1.99328	-1.31497	-1.58212	2.03287	1.48375	0.915191	-1.20129	-2.27162	2.18748	-1.1851
27	-0.0849487	-0.908844	-0.399169	-1.24786	1.23843	-2.00039	0.735789	1.46589	-2.01904	-0.382484	0.320364	-3.3268	-1.97157	0.428537	1.05101	-0.0873008	-3.43566	0.0848179	-0.957399	-2.6797	1.70686	-1.06061	-1.57182	1.59812	1.46866	1.09448	-1.11948	-2.3529	1.74382	-1.3687
28	0.164033	-1.07648	0.00432588	-1.24635	1.4495	-1.98666	1.34202	1.41705	-1.91583	-0.396244	0.587794	-3.3779	-2.16092	0.343282	1.227	-0.133796	-3.53239	0.229565	-1.24649	-2.80557	1.62444	-1.05168	-1.55007	2.09469	1.85164	0.936495	-0.604759	-2.469	1.90541	-1.03985
29	0.119063	-0.937255	0.0804662	-1.47815	1.08566	-1.64758	0.887327	1.42443	-2.3321	-0.397804	0.512142	-2.97952	-2.41203	-0.232365	1.35894	0.0907856	-3.82312	0.119817	-1.10264	-2.52585	1.69681	-1.24498	-1.61151	1.95543	1.49884	1.10808	0.302753	-2.40958	2.25521	-1.3321
30	-0.131896	-0.890658	-0.166567	-1.13748	1.40891	-1.67024	0.96618	1.45008	-1.75673	-0.362112	0.66428	-2.68363	-2.0831	0.665668	1.3582	-0.0366233	-3.6301	0.291056	-1.41648	-2.34641	1.51988	-1.14308	-1.26328	1.84269	2.0247	0.897407	0.0438751	-2.4976	1.85951	-1.48677
31	0.23229	-0.908762	0.0404231	-0.980482	1.53393	-1.27743	0.755283	1.44183	-1.54329	-0.275052	0.484744	-2.96795	-2.32117	0.24152	1.35115	0.0513358	-3.84238	0.133613	-1.24674	-2.82353	2.15331	-1.29651	-1.61129	2.19216	1.92517	1.02812	0.524631	-2.68078	1.6315	-1.48273
32	-0.296956	-0.7927	0.300657	-0.74839	1.57209	-1.3932	1.12565	1.49039	-1.42557	-0.263744	0.210952	-2.94193	-2.0942	0.229525	1.57847	-0.531836	-3.66088	0.155175	-0.986009	-2.78598	1.81183	-1.28256	-1.30122	2.23174	1.93446	0.68224	1.21261	-2.49287	1.39839	-1.19653
33	-0.201937	-0.82375	-0.213995	-1.38889	1.29665	-1.34207	0.813583	1.46166	-1.49181	-0.44854	0.3712	-3.13594	-2.15712	0.228463	1.22998	-0.787022	-3.70023	0.0362375	-1.17764	-2.77714	1.46497	-1.47379	-1.40696	2.0228	1.74937	1.2591	0.962807	-2.51707	2.44762	-1.58201
34	-0.278464	-0.787558	0.116322	-0.826088	1.69017	-1.23253	1.17665	1.69213	-1.03747	-0.222252	0.375958	-2.89382	-2.07453	0.131897	1.34247	-0.253401	-3.80486	0.179238	-0.862906	-2.92167	1.65946	-1.53653	-1.53607	1.86834	1.6078	1.07472	0.904473	-2.60465	2.44631	-1.73109
35	-0.439244	-0.634476	0.519777	-1.03944	1.49256	-0.726458	1.1661	1.54292	-1.741	-0.159215	0.655105	-3.01055	-2.17343	0.695442	1.57939	-0.261512	-3.95726	-0.151324	-1.40264	-1.85329	1.16569	-1.96535	-1.35618	2.02847	1.96295	0.983965	1.06618	-2.75367	1.81473	-1.35395
36	-0.461824	-0.884639	0.629506	-0.716502	1.60544	-0.877061	1.35909	1.6381	-1.68317	-0.183788	0.665518	-3.12087	-2.45816	0.317801	1.49021	-0.299133	-3.4686	-0.0587927	-1.14072	-1.78597	0.880515	-1.79076	-1.50502	1.62505	1.76499	0.408262	1.28167	-2.82176	2.10021	-1.35299
37	-0.250936	-0.663251	-0.0280446	-0.790498	1.51102	-0.583319	0.850783	1.65447	-1.28001	-0.198103	0.405388	-2.99849	-2.38428	0.268688	1.23151	-0.394468	-3.83472	-0.206065	-1.25589	-1.7184	0.989609	-1.45216	-1.25958	1.74159	1.87649	1.00881	1.01062	-2.20717	1.9358	-1.51684
38	-0.373978	-1.07639	0.313735	-0.57896	1.39637	-0.625144	0.816827	1.28408	-1.0802	-0.255352	0.522341	-3.28072	-1.97604	0.65866	1.43516	-0.223377	-3.61394	-0.123521	-1.26618	-1.26904	1.10385	-1.67027	-1.40409	1.51357	1.87824	1.28139	1.8493	-2.49152	3.00881	-1.45361
39	-0.594041	-0.681228	0.0506034	-0.932948	1.60654	-0.90551	0.887145	1.52969	-1.28151	-0.0229443	0.3227	-3.01588	-2.01665	0.314309	1.65058	-0.513196	-3.49954	-0.0975189	-1.28107	-2.83597	1.39534	-1.85492	-1.48993	1.74051	1.65149	0.951299	1.64459	-2.61263	1.93331	-1.64123
40	-0.69237	-0.241226	-0.0860612	-1.04297	1.87538	-0.318251	0.529263	1.66922	-1.00797	-0.328841	0.573439	-3.31571	-1.82172	0.804932	1.47065	-0.687356	-3.59852	-0.131117	-0.99564	-2.12591	1.20741	-2.07417	-1.57073	1.89247	1.82751	0.759248	1.39688	-2.84894	1.59695	-1.62001
41	-0.369323	-0.244326	0.0869623	-0.838821	1.57748	-0.0690229	1.12408	1.5362	-1.13465	-0.0481462	0.162758	-2.64971	-2.04752	0.0456537	1.21362	-0.344668	-3.73957	0.235276	-0.958614	-1.58954	1.17909	-1.85242	-1.13423	1.26833	1.93497	0.736217	1.02746	-2.32941	2.25723	-1.26848
42	-0.608973	-0.461075	-0.115678	-0.84745	1.64628	-0.0517343	0.788102	1.66269	-1.6948	-0.316453	0.388819	-3.06396	-1.9946	0.179424	1.57155	-0.581972	-3.81443	-0.0986144	-0.893269	-1.82124	1.81544	-1.23717	-1.65913	1.11509	1.85305	0.965254	1.42277	-2.30685	3.12911	-1.72756
43	-0.450243	-0.203499	-0.126715	-0.905602	1.61776	-0.329087	0.741146	1.52031	-1.30335	0.377453	0.663614	-2.84192	-2.01205	0.325255	1.40663	-0.576988	-3.76191	-0.158389	-0.58917	-1.61822	1.49941	-1.06002	-1.39978	1.15477	1.71144	1.0384	1.01226	-2.49936	2.24901	-1.36065
44	-0.309637	-0.490765	0.0791415	-0.842943	1.71758	-0.207072	0.397665	1.73815	-0.927786	0.0638547	0.180449	-2.61506	-1.79035	0.401506	1.59787	-0.541794	-4.12355	-0.138795	-1.02059	-2.16554	1.5459	-1.19578	-1.60737	1.21427	1.88309	1.881	1.13463	-1.94938	1.84713	-0.793569
45	-0.383149	-0.262018	-0.253582	-0.923389	1.7172	-0.487416	0.745086	1.64245	-1.30763	0.298764	-0.0861831	-2.66997	-1.93897	0.193309	1.68934	-0.442436	-3.29754	0.168793	-0.663731	-1.85676	1.87115	-0.301832	-1.59687	0.737332	1.99037	1.75345	0.930821	-2.00273	2.62186	-1.12247
46	-0.0566106	-0.359924	-0.132891	-0.899258	1.49743	-0.156837	0.853606	1.62811	-1.48753	0.488842	-0.53434	-2.32233	-2.0895	0.507696	1.7667	-0.396275	-3.84075	0.071494	-0.854564	-2.02402	1.7418	-0.130703	-0.995709	0.480923	2.24243	1.93626	1.02092	-2.24267	2.90012	-0.930063
47	-0.362092	-0.24507	-0.33615	-1.44513	1.55436	0.00784983	0.708561	1.61257	-0.933715	0.0764187	-0.482286	-2.41623	-1.91846	0.035865	1.64121	-0.352939	-3.7122	0.0448582	-1.12169	-2.23121	1.9798	0.517207	-0.925998	0.581995	2.297	1.77777	1.11074	-1.99738	1.99486	-1.07569
48	-0.132755	-0.231072	-0.297573	-1.37342	1.51685	0.0791762	0.45836	1.65098	-0.990319	0.229248	-0.809758	-2.73286	-1.86592	0.136335	1.55957	-0.526133	-3.43119	-0.127677	-1.23583	-2.26979	1.48392	0.370964	-0.858202	0.484876	2.21638	2.59609	1.38286	-2.05405	3.30509	-0.893588
49	-0.138924	-0.418393	-0.374795	-1.40767	1.81867	-0.297121	0.751329	1.69929	-1.29795	0.415775	-1.20753	-2.92686	-2.12315	0.110813	1.86307	-0.595044	-3.51687	0.147397	-0.986204	-2.18496	1.34871	0.603059	-0.768782	0.59187	2.08853	2.82907	1.21639	-1.69537	3.92013	-1.08938
50	-0.316448	-0.426484	-0.275197	-1.70491	1.87815	0.128309	0.766411	1.8015	-1.45097	0.410099	-1.16064	-2.62965	-1.99272	0.0954057	1.35297	-0.666016	-3.67866	-0.182999	-1.06967	-2.99659	1.68051	0.269823	-0.474842	0.105641	2.02707	2.44391	0.754337	-1.88555	3.57258	-0.70543
51	-0.15156	-0.415745	-0.542201	-1.44825	1.77562	0.16946	1.03846	1.49916	-1.78882	0.744453	-1.56164	-2.85769	-1.97539	-0.505771	1.66287	-0.636154	-3.73937	0.362551	-0.542853	-2.91864	2.00071	0.614026	-1.06188	-0.0870869	2.01504	2.62413	0.870908	-2.09634	4.02193	-0.42292
52	-0.447252	-0.270356	-0.475371	-1.84621	1.78403	-0.40762	0.859195	1.34103	-1.44513	0.340285	-1.25774	-2.37946	-2.12889	-0.00752768	1.4837	-0.438714	-3.66365	0.202947	-1.03962	-2.33035	2.11595	-0.0270599	-1.00545	-0.267224	2.07471	2.88998	1.309	-2.15673	3.95267	-0.627757
53	-0.382233	-0.526671	-0.501986	-1.65669	1.68805	-0.258495	0.922238	1.79682	-1.24259	0.613244	-1.71487	-2.60346	-2.2294	-0.178187	1.84792	-0.36241	-4.07803	0.221232	-0.860485	-3.10683	2.45466	0.632909	-1.09679	-0.0643359	2.00012	2.65033	0.826113	-2.37319	4.2999	-0.313015
54	-0.166514	-0.24001	-0.416149	-0.943283	1.61616	-0.487256	0.962482	1.79208	-1.37496	0.70019	-1.88825	-2.4227	-2.21636	-0.385082	1.79792	-0.592212	-3.94055	0.446768	-0.33646	-3.05671	2.8215	0.151265	-1.10882	-0.117689	2.07461	2.97492	0.703054	-2.03284	3.81234	-0.365533
55	-0.29478	-0.303048	-0.517551	-1.17324	1.83515	0.108773	0.913677	1.62514	-1.33323	0.499858	-1.84859	-2.38304	-2.05874	-0.650152	1.84556	-0.445422	-3.9902	0.0696636	-0.901012	-2.85068	2.51607	0.256971	-1.28255	-0.274303	2.06506	3.3407	1.27445	-2.34282	3.72959	-0.0741598
56	-0.404621	-0.0695611	-0.564824	-1.33352	1.78051	-0.451414	1.18452	1.65477	-1.40593	0.660905	-1.38072	-2.38189	-2.05598	-0.111867	1.89021	-0.472529	-3.74219	0.478979	-0.923849	-3.14486	3.19706	-0.784969	-1.24097	-0.443125	2.16486	2.58823	1.07208	-2.44041	3.9332	-0.332585
57	-0.44244	0.0753134	-0.426851	-1.26679	1.45258	0.337237	1.05658	1.77208	-1.33297	0.907624	-1.19819	-2.34072	-2.18282	0.00316657	1.82966	-0.497854	-3.96031	0.211003	-0.949029	-2.98083	3.62236	-0.251572	-1.58928	-0.746021	1.98308	2.4943	1.03112	-2.33725	4.14997	0.0233595
58	-1.11474	-0.0293909	-0.338762	-1.5018	1.39932	0.456168	1.34647	1.55059	-1.47215	0.853022	-1.24286	-2.43191	-2.2319	-0.160182	1.60493	-0.236781	-4.12352	0.141868	-0.817067	-3.41952	3.50691	-0.214913	-1.27134	-0.375709	2.42304	2.75851	0.766742	-2.66594	3.34264	-0.0952875
59	-0.242625	0.103956	0.0287006	-1.00041	1.83319	0.230756	1.17282	1.79099	-1.23703	0.391591	-1.71726	-1.98521	-2.35301	-0.173677	1.8916	-0.377814	-4.04905	0.65741	-0.31463	-3.26139	3.9065	-0.519342	-1.28183	-0.51145	2.20919	1.84729	0.5022	-2.67388	3.20906	-0.25457
60	-1.01734	0.209758	-0.0278864	-0.943424	1.66336	0.147678	0.927907	1.934	-1.36771	0.93206	-1.69801	-2.13213	-2.24735	-0.524999	1.92843	-0.375331	-4.10722	0.14992	-0.414975	-3.37494	3.72871	-0.842487	-1.9536	-0.393461	2.04098	2.19991	0.875354	-2.26283	4.30503	0.0549232
61	-0.733967	0.186164	-0.233614	-0.662123	1.34186	0.00648385	1.08974	1.98707	-1.34068	0.610411	-1.22577	-2.44405	-2.25851	-0.385261	1.76486	-0.26287	-4.26943	0.156797	-0.491696	-3.14333	4.05876	0.0923929	-1.63991	-0.203374	2.1521	2.02004	0.541955	-2.59606	3.38574	0.48059
62	-1.10321	0.433429	0.18536	-0.890509	1.58979	-0.442274	1.87549	1.69701	-1.24327	0.869877	-1.39121	-1.92049	-2.49932	-0.530957	1.92063	-0.153241	-4.20663	0.256258	-0.511503	-3.31876	4.04881	-0.386057	-1.00428	-0.164173	2.0512	2.27777	0.96628	-2.29482	2.79611	0.44196
63	-1.01967	0.233472	0.108573	-0.596394	1.86346	-0.490529	1.16186	1.52419	-0.803154	0.631918	-1.30136	-1.61952	-2.03837	-0.291644	2.1171	-0.0448019	-4.11399	0.0426565	-0.232085	-2.88013	4.04713	-0.456244	-1.20165	-0.348177	2.08186	1.51652	0.525425	-2.22982	4.23571	0.542189
64	-1.06129	0.459571	0.091222	-0.225042	1.98792	-0.801394	1.16006	1.71412	-0.977916	0.723338	-1.10177	-2.15773	-1.8345	-0.356112	2.33628	0.0240136	-4.34086	0.0524912	-0.25724	-2.5927	3.61066	-0.551266	-0.852201	-0.142607	2.23696	1.38931	1.01522	-2.41091	4.2183	0.566586
65	-1.15185	0.332437	0.00525867	-0.78838	1.88854	-0.489611	1.08235	1.52608	-0.988516	1.02116	-1.28537	-2.04641	-1.95219	-0.538293	2.06255	0.081952	-4.68618	0.080042	-0.418818	-2.68619	3.33266	-0.0798207	-0.83744	0.0852247	1.82268	1.70987	0.763801	-2.37827	2.82945	0.729182
66	-1.34209	0.248468	-0.0299769	-0.572496	1.59534	-0.460903	1.35477	1.75742	-1.44091	0.969176	-1.26045	-2.21164	-1.80755	-0.467927	2.5143	-0.150991	-4.37457	0.188996	-0.292933	-2.27882	3.22562	-0.607905	-0.896713	0.422591	2.0778	1.7647	0.797277	-2.46582	3.30591	0.817305
67	-1.40403	0.367226	0.258124	-0.275602	1.76552	-0.378064	0.99413	1.73101	-1.08318	0.642487	-1.4436	-2.41865	-1.89262	-0.796796	2.58714	-0.241595	-4.42338	-0.0632168	-0.362652	-2.26086	2.89526	-1.07145	-0.302862	0.374528	1.90364	1.57149	0.562284	-2.39054	3.83196	0.699472
68	-1.28841	0.27432	0.247169	-0.265512	2.01091	-0.406168	0.935855	1.8431	-1.09618	0.836287	-1.20613	-2.54046	-2.14628	-0.531684	2.58512	0.193844	-4.70502	0.18395	0.151202	-2.03271	3.32749	-0.801941	-0.229875	0.513565	1.52222	2.07264	0.610188	-2.17021	3.07862	0.996168
69	-1.27662	0.207682	-0.0884998	-0.388071	1.95074	-0.351837	1.37512	2.08514	-0.748383	1.06759	-1.19433	-2.35199	-1.99713	-0.441989	2.58652	0.0298557	-4.86027	0.0869537	0.116563	-2.59584	3.35039	-1.05656	-0.529908	0.80479	1.64356	2.05821	0.264435	-2.2348	2.55241	1.28422
70	-1.7469	0.303204	0.136549	-0.245814	1.68172	-0.775474	1.3242	2.3222	-1.12086	1.0402	-1.0928	-2.5484	-1.67631	-0.577366	2.38622	0.251022	-4.91453	-0.165515	0.424685	-1.50744	2.75685	-1.51387	-0.333595	0.570197	1.46203	1.71469	0.0539531	-2.50174	3.12892	1.06441
71	-1.32278	0.211059	-0.019303	-0.273253	1.89637	0.0532877	0.872456	2.24452	-1.14711	1.10753	-0.91709	-2.82714	-1.7653	-0.88179	2.49944	0.190358	-4.83576	-0.481842	0.171157	-2.06921	3.03005	-1.64397	-0.387285	1.28349	1.75673	1.66932	0.598454	-2.18249	3.81747	1.15505
72	-1.88315	0.403345	-0.0348968	-0.0963699	2.23878	0.0703553	1.26237	1.98052	-0.646301	1.16857	-1.23322	-2.53438	-1.98043	-0.809972	2.65775	0.175186	-4.67884	-0.341601	0.193173	-1.78445	3.15651	-1.23122	-0.374825	1.53585	1.39045	2.13518	0.663337	-2.32924	3.06152	1.20196
73	-2.06273	0.516331	-0.0414823	-0.291091	1.93318	0.0427251	1.54544	2.0654	-0.371709	0.783516	-1.01373	-2.67067	-1.49942	-0.531373	2.7582	0.18293	-4.54976	-0.29521	0.799996	-1.84768	2.70588	-1.11122	-0.236592	1.80129	1.48899	2.2308	0.369337	-1.93116	2.86082	1.32028
74	-1.9244	0.465042	0.347278	-0.470147	2.15036	-0.03945	1.14888	2.41439	-0.363173	1.00968	-1.70779	-2.49493	-1.27909	-0.50942	2.7685	0.365176	-4.65955	-0.567154	0.84213	-1.79254	2.43446	-1.10387	-0.266681	2.13343	1.52896	2.24695	0.224887	-2.12908	3.24689	1.05547
75	-2.1435	0.651086	-0.231151	-0.262154	2.09528	-0.26727	1.44475	1.96613	-0.716093	1.1381	-1.17975	-2.4482	-1.26126	-0.526092	2.69939	0.270425	-4.85343	-0.761602	0.686438	-1.57523	2.08542	-1.35815	-0.534817	2.01305	1.50773	2.55539	0.378593	-2.10198	3.78857	0.961377
76	-2.14363	0.695669	-0.199867	-0.280927	2.02203	0.247994	1.08589	2.41833	-0.667503	0.931467	-1.3308	-2.3452	-1.30926	-0.613684	2.68016	0.132199	-4.71661	-1.07075	0.53796	-1.75446	2.50052	-1.83622	-0.559162	2.65086	1.25235	2.55058	0.407694	-1.88728	2.90943	1.16016
77	-2.44549	0.568428	0.154719	-0.0855331	2.1614	-0.291729	1.31122	1.95688	-0.22906	0.880517	-1.58397	-2.3615	-1.43654	-0.583235	3.0414	-0.154654	-4.53804	-0.646047	0.723999	-1.49242	1.93611	-1.71439	-0.828151	2.37467	1.28196	2.74662	0.342598	-1.88055	3.13336	1.33259
78	-2.55872	0.468748	0.124797	-0.0212191	2.04662	-0.312105	1.67158	2.31584	-0.301417	0.888839	-1.22032	-2.30021	-1.23722	-0.289108	3.01049	0.391806	-4.54291	-0.781629	1.02382	-1.20337	2.30966	-2.00668	-0.935236	2.73528	1.1256	2.56911	0.229239	-2.05621	3.80524	1.56225
79	-2.30678	0.187476	0.0251638	0.219334	2.17684	-0.275964	0.927786	2.32973	0.0199415	1.42714	-1.54113	-2.5937	-1.19073	-0.268296	2.82211	0.326261	-4.23639	-1.13885	0.734235	-1.03535	1.75752	-1.44375	-0.520412	2.21365	1.36265	2.73763	0.397735	-1.45076	3.53341	1.25862
80	-2.5334	0.61613	0.21297	0.177088	2.40999	0.0378385	1.45488	2.3981	-0.227282	1.0297	-1.50634	-2.1446	-1.1283	-0.454526	2.67595	0.368863	-4.17017	-1.2552	0.915903	-1.91597	2.02825	-1.27053	-0.970453	2.92096	1.25033	2.82156	0.498578	-1.80027	3.60374	1.15588
81	-2.52469	0.247499	-0.192943	0.42734	2.21349	0.0792398	1.41859	2.02358	0.11837	1.13106	-1.1429	-2.53032	-0.871569	0.0113565	2.69304	0.398932	-3.95252	-0.87496	1.48224	-1.63983	1.56212	-1.73545	-0.969577	2.84497	1.43597	2.63419	0.615395	-1.76136	3.80973	1.24527
82	-2.24888	0.546068	0.539765	0.106624	2.36504	0.447394	1.6836	2.36742	-0.260737	1.18155	-1.24	-2.4089	-0.977946	0.403874	2.54795	0.295018	-4.12808	-0.792364	1.38387	-0.990129	2.24657	-1.71327	-0.808889	2.85882	1.63147	2.66518	0.210943	-1.58015	4.08901	1.47643
83	-2.4214	0.300667	0.127264	0.246109	2.25559	0.433892	1.56892	2.28796	-0.0760055	1.43768	-1.35733	-2.47709	-1.01916	-0.0359904	2.52318	0.276206	-3.77052	-1.64748	1.3657	-0.686249	1.7568	-1.62325	-0.535077	2.75568	1.70049	2.88409	0.0652103	-1.62698	3.93695	1.33025
84	-2.50986	0.541464	0.41435	0.16458	2.65351	0.179994	1.40761	2.18552	-0.537746	0.880021	-1.33035	-2.38342	-0.770551	-0.26815	2.47658	0.00961018	-4.25019	-1.13462	1.28228	-0.862703	2.27992	-1.75983	-0.985563	3.14335	1.88814	2.55559	0.347131	-1.58696	3.49336	1.49711
85	-2.33565	0.494654	0.427741	0.227033	2.57	0.614912	1.78957	2.39838	-0.536294	1.01418	-1.16332	-2.18141	-1.09945	0.26336	2.32455	0.511435	-3.61783	-1.1843	1.01484	-0.606798	2.65074	-1.2461	-1.02369	3.3114	2.17636	2.72902	0.196976	-1.71322	4.22067	1.20436
86	-2.21293	0.35351	0.376413	0.146118	2.60524	0.651511	1.50869	2.21701	0.0477083	0.864081	-1.18378	-2.26451	-0.493221	-0.177343	2.56665	0.271388	-3.39051	-1.46312	1.577	-0.468478	2.15134	-1.21135	-1.0496	3.62941	1.99346	2.64779	0.117962	-1.18145	4.7691	1.32246
87	-2.53621	0.266729	0.378991	0.192008	2.67909	0.231284	1.83521	2.145	-0.366402	0.790141	-1.34228	-2.35511	-0.54434	0.307294	2.64513	0.506421	-3.28549	-1.24573	1.33665	-1.46675	2.13568	-1.15857	-1.21233	3.14425	2.38373	2.52476	0.0663429	-1.74888	4.56076	1.37349
88	-2.25114	0.487501	0.740737	0.232418	2.57004	0.914268	1.79738	2.31258	-0.287676	0.951899	-1.26769	-2.62392	-0.490011	0.0107366	2.40676	0.355248	-3.7197	-1.72464	1.40738	-1.00823	2.30094	-1.05136	-1.10142	3.26453	2.10447	3.31852	0.254755	-1.23311	4.36888	1.44369
89	-2.12511	0.718131	0.234581	0.0536838	2.6768	0.61883	1.48586	2.25488	-0.0335871	0.705995	-1.39608	-2.36027	0.187976	-0.00648361	2.82953	0.407299	-3.5197	-1.60866	1.12025	-1.41315	2.64646	-1.26038	-0.827362	3.84988	2.29676	2.45881	0.149823	-1.19201	4.94794	1.30881
90	-2.2755	0.640182	0.718596	0.361616	2.6509	0.525127	1.75648	1.9514	0.285549	0.705395	-1.26822	-2.1241	-0.404023	0.0114227	2.81563	0.313416	-3.30566	-1.61622	1.03027	-1.30125	2.26144	-1.33983	-1.07212	3.46566	2.44924	2.13992	-0.00902325	-1.26241	4.87592	1.13938
91	-2.5496	0.591906	1.0535	0.528675	2.68433	0.878282	1.28094	2.18222	0.0562389	0.563441	-1.24486	-2.05015	-0.224485	-0.189824	2.58424	0.451112	-3.38015	-1.55357	0.947865	-1.37077	2.65029	-1.68685	-1.0062	3.45677	2.36826	2.79021	0.0404381	-1.11007	4.81193	1.18812
92	-2.22385	0.202066	1.03191	0.478245	2.9532	1.22119	1.6609	2.04522	0.144559	0.727028	-1.41434	-1.96549	-0.145954	0.217212	2.32929	0.517905	-3.39926	-1.62878	0.807084	-1.57817	2.81541	-1.48963	-1.13615	3.22756	2.68714	2.33265	-0.458706	-1.17806	4.42292	1.51194
93	-2.16599	0.693704	1.07505	0.299055	3.17478	1.0102	1.68642	2.16454	0.157587	0.74145	-1.40376	-2.19051	0.143065	0.132466	2.83503	0.517618	-3.34685	-2.10458	0.850513	-1.75029	3.14586	-1.3363	-1.18557	3.33061	2.44002	2.48015	0.0135203	-1.07502	5.16409	1.21321
94	-2.17308	0.82629	1.02467	0.390009	3.17716	0.998166	1.87752	1.78737	0.548536	0.374708	-1.81336	-1.96761	0.53347	0.219536	3.02636	0.387914	-3.29504	-1.86621	0.733985	-1.77396	3.25637	-0.852673	-1.09001	3.52773	2.83537	2.69622	-0.210448	-1.2044	4.3649	0.847013
95	-2.3097	0.824761	1.26794	0.312788	2.99034	0.932403	1.38549	1.96009	0.493748	0.401424	-1.48969	-2.21869	0.753986	0.245066	2.8886	0.74791	-3.17286	-1.79008	0.790462	-2.04331	3.02998	-0.689154	-1.18181	3.26044	2.89754	2.93287	-0.38668	-1.08336	4.29887	1.2007
96	-2.99252	0.814491	1.31744	0.456441	3.1792	1.07771	1.72631	2.08147	0.375589	0.239742	-1.44472	-2.1919	0.772189	-0.156679	3.04085	0.609105	-3.3451	-2.17436	1.1451	-2.49023	3.07159	-1.14585	-0.99475	3.30815	2.97318	2.85873	0.0551218	-1.03183	4.31311	1.67158
97	-2.35096	0.580571	1.28957	0.670699	3.01876	1.31757	1.84068	1.62188	0.682662	0.328067	-1.25654	-1.61776	0.713455	-0.166539	2.93843	0.478673	-3.01253	-1.85815	0.956911	-1.88605	3.2062	-0.871604	-1.05094	3.24325	3.00128	2.70017	-0.166486	-0.692292	4.66528	1.04744
98	-2.49591	0.599772	1.43409	0.663122	2.93513	1.19654	1.47275	1.9875	0.704105	0.135576	-1.36699	-1.86295	0.546541	0.352178	2.87493	0.403783	-2.75936	-2.13143	1.15942	-2.15121	3.55559	-0.059614	-1.79333	3.13579	2.84914	2.71576	-0.303074	-0.835089	3.56668	1.22229
99	-2.45871	0.855112	1.26281	0.648279	2.84186	1.53929	1.26825	1.82266	1.15891	0.505475	-1.45398	-1.70148	0.745737	0.0727573	2.75491	0.296138	-2.92761	-2.17783	1.45009	-2.19224	3.75399	0.0309173	-1.35579	3.42302	2.59007	2.67116	-0.701606	-0.724677	3.83002	1.4003
100	-2.32479	0.991721	1.47791	0.682324	3.14074	1.09203	1.26208	1.88726	1.15935	0.461024	-1.01765	-1.64064	0.764153	-0.102746	3.15304	0.33646	-2.75791	-2.08447	1.56398	-2.72966	3.68599	-0.0720803	-1.80174	2.97876	2.5848	2.64951	-0.411879	-0.588467	3.25234	1.57527
101	-2.73756	0.936516	1.54972	0.607496	3.19752	1.24514	1.5087	1.62995	1.10128	0.269908	-1.50991	-1.40795	0.925436	0.201408	2.75827	0.281912	-2.69167	-2.02245	1.67802	-2.01118	3.71924	-0.158656	-1.67785	3.12582	2.54851	2.89114	-0.594133	-0.430091	3.70904	1.14443
102	-2.57413	1.07343	1.32273	0.892305	3.17228	0.838919	1.35645	1.88552	1.07921	0.276122	-0.904565	-1.55906	0.98199	-0.0382546	2.65703	0.222324	-2.21466	-1.99046	1.70852	-2.41393	4.02507	0.148862	-1.84594	3.01402	2.87813	2.68798	0.0650994	-0.119138	3.89799	1.59856
103	-2.21046	1.22279	1.55007	0.799376	3.09157	0.769149	1.44595	2.30034	1.15252	0.326812	-1.58027	-1.50175	1.1362	0.464058	2.90863	0.268873	-2.02568	-2.33997	1.85614	-2.04145	4.44854	0.872296	-1.95568	2.8404	2.57132	2.85694	0.362578	-0.576634	3.343	1.30001
104	-2.53675	1.00045	1.09295	0.969686	3.30652	0.769196	1.08101	2.0494	1.14392	0.513297	-1.52351	-1.50825	1.27255	-0.30802	2.81886	0.439479	-1.67547	-2.32881	1.97225	-2.32967	4.43165	0.586888	-1.98273	3.07681	2.4965	3.02497	0.760012	-0.399628	3.18189	1.34667
105	-2.65231	1.29733	1.26425	1.08756	3.22071	0.91249	1.32435	2.30514	1.2376	0.392803	-1.22207	-1.23195	1.5231	0.209834	3.14187	0.27704	-1.34615	-2.00104	2.17318	-2.15077	4.28308	0.666914	-1.90233	2.76361	2.66479	3.16271	0.730513	-0.260488	3.40037	1.48773
106	-2.67789	1.02414	1.55593	0.939504	3.3741	0.701708	1.5644	2.28762	0.92083	0.480559	-1.22269	-1.27999	1.52805	0.189705	3.25997	0.551149	-1.15063	-2.07135	2.41088	-2.42229	4.69716	1.18833	-2.21341	2.88565	2.87019	2.23597	1.0975	-0.253562	3.56633	1.15503
107	-2.64448	1.27027	1.23387	0.976063	3.298	0.722206	1.39731	2.40371	1.53563	0.41031	-1.46727	-1.61743	1.50004	0.392284	3.28217	0.673222	-1.18163	-1.98069	2.11937	-2.04266	4.5444	0.683441	-1.56378	2.84802	2.8203	2.9264	1.11387	-0.14127	3.19708	1.4817
108	-2.64343	0.956154	1.40702	1.21246	3.30897	0.454402	1.53534	2.54003	1.31445	0.52286	-1.24619	-1.15868	1.36361	0.550669	3.31083	0.648637	-1.02622	-1.66339	2.4959	-2.25226	4.72765	1.64989	-0.806443	2.70998	2.76402	2.35607	1.51003	-0.107014	3.11534	1.47086
109	-2.29174	0.905631	1.42604	1.30344	3.24451	0.629303	1.46325	2.31089	1.78414	0.688891	-1.31336	-1.30773	1.56137	0.133551	3.32838	0.536411	-0.68038	-1.67596	1.90188	-2.10567	4.50933	1.532	-1.24751	2.65273	2.74032	2.5471	1.95698	-0.242956	2.978	1.38235
110	-2.80854	1.1864	1.2461	1.26549	3.23618	0.341077	1.21744	2.95242	1.23487	0.328755	-1.15833	-1.16182	1.39399	0.00250896	3.00749	0.69208	-0.501557	-1.57038	2.24963	-1.80265	4.32005	1.62995	-1.16829	1.93993	2.68495	2.74094	2.16	-0.0354586	2.66578	1.31006
111	-2.96748	1.18676	1.54374	0.9431	3.31008	0.320642	1.79865	2.86574	0.868762	0.159281	-1.72068	-1.05095	1.44409	-0.0583326	3.40243	0.548977	-0.736499	-1.06626	2.13445	-2.08681	4.95289	1.08174	-1.40808	2.49438	2.91698	2.47102	2.16863	-0.0440893	2.85424	1.1521
112	-3.09435	1.07021	1.79819	1.39085	3.34368	0.214945	1.66695	2.64373	1.3531	0.438306	-1.95427	-0.774079	1.8075	0.183954	3.25668	0.558698	-0.418246	-1.09136	2.00725	-1.4183	4.76452	1.43528	-1.11204	2.4752	2.78213	2.92883	2.65356	-0.0829288	3.4263	1.23227
113	-3.44872	0.957774	1.24007	1.61235	3.04397	-0.181965	1.32261	2.53383	1.37357	0.378933	-1.73521	-1.20007	1.82837	-0.0505075	2.9282	0.438538	-0.4192	-1.06064	2.37218	-1.54959	4.46812	0.978204	-1.05376	1.7805	2.90524	2.7164	3.03393	0.198343	3.03736	1.33032
114	-3.09411	0.847963	1.32199	1.2936	3.27477	-0.00169198	1.23404	2.91142	1.12731	0.652729	-2.01922	-0.895118	1.88598	0.0198807	3.09674	0.43729	-0.258714	-0.812737	2.10504	-1.73525	4.57538	0.903117	-0.945268	1.58632	2.69733	2.78684	2.94734	0.12109	2.57749	1.13577
115	-3.70144	1.26562	1.10771	0.936436	3.34427	-0.053332	0.947203	2.77315	1.22874	0.636634	-1.86166	-1.04703	1.82409	-0.111181	2.9968	0.483902	-0.26034	-0.59342	1.91438	-1.23167	3.86563	0.995284	-1.20349	1.64427	3.03415	2.73865	2.85978	0.317819	2.53293	0.964798
116	-3.46625	0.896516	1.03305	1.29732	3.22235	-0.335914	1.14691	2.98317	1.72766	0.352169	-1.91619	-1.18624	1.77407	0.136653	3.20557	0.395648	-0.104471	0.157077	2.20947	-1.03385	4.06278	-0.119054	-1.15787	1.32043	2.99421	2.71025	3.04577	0.524812	2.74045	1.07218
117	-3.58667	0.999723	1.1075	1.02601	3.33698	-0.261899	1.23051	2.71224	0.86686	0.470363	-2.14928	-0.66195	1.93717	0.0391667	3.11011	0.160441	-0.106597	-0.181478	2.15331	-1.27396	4.32459	0.48905	-1.27648	0.997794	3.32814	2.78511	3.04597	0.202173	2.16923	0.968597
118	-3.24061	1.32236	0.851964	1.11245	2.92351	-0.113855	1.40633	2.7362	1.69019	0.641897	-1.99477	-0.589054	2.01186	0.137393	3.11283	0.275179	-0.210655	0.434579	2.3154	-1.44242	3.97477	0.620202	-1.21566	0.973072	3.12087	2.79201	3.26142	0.452608	2.11821	0.714777
119	-3.32652	1.1525	0.858919	1.00301	3.16372	-0.0366066	0.9829	2.76018	1.86572	0.422306	-2.19667	-1.11298	1.98464	0.0520412	3.45463	0.146271	0.0361793	0.14545	2.46651	-1.16902	3.81606	0.601392	-0.539982	1.12107	3.36379	2.94947	3.31358	-0.132252	1.63833	0.758583
120	-3.11458	1.02036	0.703855	1.04696	3.22565	-0.214126	0.944105	2.59818	1.60193	0.537573	-1.84615	-0.844438	2.07411	0.160929	3.29272	0.195097	0.224322	0.477255	1.90976	-0.979367	4.49038	0.895827	-0.800465	0.880536	3.1609	2.76049	3.37758	-0.0466301	1.94604	0.595317
121	-3.11378	0.888104	0.474708	0.894974	3.17898	-0.280435	1.00778	2.63871	1.85688	0.626167	-2.5874	-0.55733	2.03638	0.475716	3.37863	0.122056	-0.141929	0.791916	2.42153	-0.623771	3.93043	0.348263	-0.790898	0.780817	3.23849	2.64933	3.36299	-0.114466	1.60671	0.602512
122	-3.1145	1.37405	0.442729	1.59735	2.96955	-0.0915592	0.716524	3.06474	1.63434	0.566928	-2.49267	-0.541637	1.91658	0.226911	3.46396	0.110336	-0.15714	0.916433	2.08979	-0.367452	4.02006	0.25224	-0.491881	0.781592	3.125	2.65039	3.32091	0.127484	1.46628	0.671718
123	-3.44176	1.40905	0.556304	1.19595	3.09612	-0.437244	0.840695	2.49042	1.39336	0.561902	-2.5383	-0.585103	2.2132	0.221403	3.60153	0.0563769	0.00912453	0.857664	1.88643	-0.789434	3.84736	0.647875	-0.569543	0.817172	3.31618	2.72081	3.31196	0.0748364	0.927907	0.748712
124	-3.19705	1.22027	0.206561	1.28551	3.00104	-0.150517	1.47625	2.79127	1.63536	0.619494	-2.66743	-0.705892	2.29474	0.291462	3.5311	-0.0811244	0.224247	0.756829	1.48189	-0.725266	3.99549	-0.033838	-0.803728	0.640117	3.23378	2.68498	3.44949	0.169999	0.767844	0.770849
125	-2.93004	1.56647	-0.0806504	1.37786	3.1499	-0.327858	0.703961	2.77277	1.35991	0.191379	-2.63689	-0.821521	2.57411	0.379122	3.87845	0.028393	0.246757	0.62631	1.41892	-0.809167	3.70193	-0.0499877	-0.51257	0.547201	3.33824	2.26156	3.31123	0.141932	0.370172	0.712698
126	-2.80871	1.45114	0.0261669	1.09485	2.79602	-0.398306	0.877082	2.36382	2.14123	0.560072	-2.83571	-0.354591	2.3475	0.168248	3.9071	-0.0741282	-0.0820132	1.12892	1.62806	-0.732852	3.95414	-0.0133502	-0.440134	0.553506	3.3199	2.02102	3.30672	-0.0482789	0.184561	0.57804
127	-2.87338	1.21899	0.582833	0.962319	2.85294	-0.491297	1.21107	2.18744	1.88071	0.686791	-2.81282	-0.552463	2.53411	0.189973	3.737	-0.132059	0.030502	0.6779	1.60216	-0.420885	3.80089	-0.0629341	-0.469969	0.704466	3.46796	2.12049	3.52884	0.0724145	-0.106734	0.569177
128	-2.80952	0.782572	0.129932	1.161	3.12484	-0.426819	1.27199	2.37404	1.64315	0.738927	-2.48796	-0.719844	2.53376	0.495919	3.55679	-0.447066	0.0482115	0.814818	1.27087	-0.9283	4.39192	-0.0580026	-0.322578	0.636917	3.31698	1.97959	3.72906	0.0558539	0.15819	0.570541
129	-2.99148	1.10415	-0.152084	0.908924	2.74847	-0.630714	1.26166	2.20278	1.1815	0.750123	-2.38216	-0.61187	2.45807	0.711146	3.58594	0.162506	0.110925	0.574315	1.33275	-0.802846	4.38688	-0.80234	-0.475628	0.701052	2.86431	1.99294	3.4267	0.115844	-0.0259824	0.404137
130	-2.59749	1.11014	0.533238	0.810804	2.83813	-0.354399	1.28363	2.32008	1.21536	0.704431	-2.63507	-0.352185	2.4076	0.425795	3.36368	-0.206682	-0.172124	0.441984	1.24026	-0.934716	4.00502	-0.678493	0.0721497	0.646797	2.98681	1.89384	3.26103	0.223049	-0.54148	0.771894
131	-2.59195	1.57828	0.236295	0.898923	2.78987	-0.871249	1.38045	2.20921	1.27452	0.793303	-2.56105	-0.455673	2.76936	0.2362	3.59359	0.0688575	0.0331015	0.654008	1.31608	-0.926339	4.23995	-0.757174	0.199942	0.572459	2.95239	1.93916	3.58944	0.29043	0.0191781	0.710644
132	-2.35164	1.01289	0.114608	0.761443	2.14296	-0.352188	0.823773	2.0865	1.35684	0.804988	-2.03406	-0.959776	2.72545	0.326391	3.842	-0.561014	0.41149	0.577325	1.19746	-1.01177	4.54269	-0.776987	-0.0142848	0.823585	2.7728	1.92236	3.051	0.320474	-0.7026	0.687712
133	-2.20788	1.06396	0.149735	0.907861	2.34124	-0.526393	1.36832	1.87551	1.3786	0.892082	-2.20262	-0.60027	2.51732	0.348258	3.20086	-0.55168	0.128713	0.638249	0.894564	-0.993093	4.40254	-1.01673	0.237809	0.743207	2.39395	1.8236	2.88386	-0.0564407	-0.249453	0.747396
134	-2.09534	1.17034	0.0365924	1.1044	2.00675	-0.292298	1.69736	1.961	1.32913	1.13569	-2.08625	-0.525948	2.65059	0.217563	3.23874	-0.5062	0.356334	0.85325	1.13355	-1.12246	4.41786	-0.641288	0.0305281	0.894807	2.66515	2.07077	3.18372	0.0228678	-0.251821	0.994998
135	-1.79209	1.36082	-0.223986	1.03059	1.65035	-0.681416	1.59701	1.91405	1.51779	0.686097	-2.16858	-0.405177	2.86618	0.0816228	3.48122	-0.385615	0.803603	0.747825	0.906588	-1.24326	4.32041	-0.643488	-0.211936	0.82153	2.77922	1.80477	2.86014	-0.0275564	-0.726375	0.90018
136	-1.98659	1.18463	-0.273263	1.10793	2.06382	-0.874528	1.50461	1.82547	1.34668	0.46244	-1.91611	-0.257062	2.68958	0.105001	3.77249	-0.514814	0.675982	0.639304	1.13409	-1.25358	4.49313	-0.388911	0.0095331	0.561607	2.94235	1.78516	2.8436	0.0369063	-0.286139	0.830071
137	-1.73962	1.14569	-0.441546	1.00134	1.91348	-0.456312	1.00981	1.83879	1.4059	0.879766	-2.34302	-0.561418	2.47868	0.409116	3.39677	-0.775139	0.858273	0.237167	1.08871	-1.02186	4.2993	-0.0625538	0.167848	0.552528	2.64017	2.14141	2.55129	0.165241	-0.920969	0.980036
138	-2.00836	1.38326	-0.390149	0.982206	2.19019	-0.378318	1.09968	1.60658	1.47548	1.38967	-2.2682	-0.564909	2.79892	0.151314	3.1906	-0.571932	0.992569	0.139931	1.02464	-1.25059	4.2382	-0.453166	0.158491	0.799413	2.76747	1.75956	2.49075	-0.0653443	-0.70722	0.990568
139	-2.03535	1.30316	-0.0976919	1.01862	2.28607	-0.475585	1.05712	1.89985	1.78044	0.703837	-2.32116	0.0482704	2.78607	0.307178	2.95621	-0.734416	1.11774	-0.0329556	0.948494	-1.53446	4.07002	-0.26505	0.26209	0.753639	2.73817	1.82923	2.22821	0.113502	-0.550542	1.10422
140	-1.94542	1.20128	-0.819783	1.18337	2.33109	-0.21728	1.0332	1.91329	1.45012	1.08224	-2.19217	-0.332431	2.66816	0.458978	2.8141	-0.522748	1.15769	-0.183432	1.1428	-1.33974	4.23117	0.105637	0.311021	0.866168	2.55979	1.86667	1.95396	0.0510071	-0.996108	1.03694
141	-1.96525	1.16524	-0.401736	0.63597	2.72064	-0.199037	0.883282	1.93626	1.81682	1.24201	-2.40443	-0.194657	2.76368	0.235332	2.72677	-0.586423	1.14136	-0.0762899	1.20857	-1.5507	3.98482	-0.50418	0.264007	0.765517	2.489	2.05467	1.4154	0.0952338	-0.242674	0.91583
142	-2.08821	1.37639	-0.270289	1.02614	3.05386	-0.249092	0.598682	1.77153	1.80794	1.16657	-2.05642	-0.0903441	2.92958	0.54335	2.75076	-0.505531	1.37132	0.0333574	1.58939	-1.51755	3.77188	0.0390015	0.0911507	0.431628	2.65203	1.52671	1.47081	0.238409	-0.31691	0.966666
143	-1.56747	1.62288	-0.369216	0.871066	2.79847	-0.343082	0.684904	1.64945	1.66072	1.26215	-2.60877	-0.305068	3.00286	0.44271	2.12907	-0.768478	1.46306	0.193766	1.1811	-1.99236	4.10888	-0.0699478	0.702071	0.817911	2.60575	2.14039	1.83224	0.231954	-0.503984	1.04584
144	-1.77696	1.63068	-0.159363	0.817252	2.98972	-0.166206	0.0588908	1.71093	1.78955	0.924812	-2.20494	-0.10264	2.98688	0.617706	2.11568	-0.882263	1.48714	0.0252971	1.26314	-1.43808	3.63923	-0.044701	0.56453	0.592601	2.52475	1.61998	1.63383	0.233159	-0.53066	0.980452
145	-1.66987	1.78701	-0.321637	0.829292	3.03957	-0.616567	0.281862	1.58452	1.78673	0.72152	-2.075	0.400866	2.70535	0.667436	2.21556	-0.463092	1.67092	0.235404	1.14103	-1.2797	3.64226	-0.237156	0.336419	0.788291	2.37421	1.8557	1.33329	0.127575	-0.260811	1.04673
146	-1.60096	1.64256	-0.0114069	0.787646	3.03361	-0.299749	0.00177325	2.04591	1.59188	0.968708	-2.41973	0.464899	3.16514	0.496964	1.85346	-0.6909	1.61325	0.117882	0.947909	-1.73395	3.43334	-0.237835	0.822478	0.727863	2.67948	1.21856	1.01236	0.284326	-0.358551	0.80174
147	-1.76676	1.5648	-0.508267	0.593692	2.94011	-0.508327	0.500532	1.66275	1.55791	0.807718	-1.95477	0.162603	3.01969	0.324718	2.14245	-0.748875	1.82259	-0.291789	1.07335	-1.85372	3.60808	0.356362	0.818013	0.544342	2.35665	1.5181	1.53503	0.0660714	-0.631652	0.740423
148	-1.9628	1.71257	-0.0557577	0.633536	2.71274	-1.00503	0.277723	1.65096	1.63107	0.823226	-1.5706	0.176655	3.31042	0.400651	2.35591	-0.428188	1.55869	0.128113	0.919759	-1.91882	3.74316	0.320906	0.554032	0.68797	2.12308	1.72405	1.03701	0.355651	-0.342797	0.870071
149	-1.90667	1.68388	-0.125599	0.840818	3.01451	-0.692231	-0.0440944	1.63003	2.08006	0.772869	-1.77887	0.0793424	3.08305	0.79794	1.85813	-0.44532	1.58608	0.0807416	1.21964	-1.88606	3.56626	0.207889	0.839244	0.646668	2.72952	1.49051	0.899399	0.347301	-0.35498	0.744757
150	-1.78196	1.81036	-0.305106	0.767877	2.83899	-0.639712	0.196588	1.43955	2.14979	1.02071	-1.45564	0.1713	3.1562	0.668191	1.98892	-0.626954	1.56877	0.0515813	0.956494	-1.78296	3.6991	0.309402	1.0274	0.433632	2.45842	1.48707	0.920764	-0.0895633	-0.232547	0.947674
151	-1.77806	1.86474	-0.443676	1.01685	2.73259	-0.635317	0.144751	1.42217	1.5546	0.57973	-1.55796	0.567565	3.12798	0.454655	1.75743	-0.362455	1.63099	0.29207	1.22884	-1.49983	3.90315	-0.148136	0.807082	0.533654	2.39765	1.56923	0.713256	0.0241387	-0.292889	1.15386
152	-1.97845	1.70596	-0.256279	0.883687	3.05319	-0.941577	-0.167707	1.47146	1.77239	0.662983	-1.19536	0.662719	3.09857	0.629722	2.05333	-0.335247	1.68367	0.0645383	1.1425	-2.17292	3.75057	-0.0286313	0.982908	0.291099	2.53373	1.50213	0.469103	0.276904	-0.218688	0.879167
153	-2.00654	1.64723	-0.65426	1.00329	3.06281	-0.898402	-0.507081	1.71095	1.76259	0.557309	-1.13219	0.358199	3.29018	0.635017	1.82088	-0.114429	1.74664	0.146023	1.20106	-2.30169	3.58765	-0.516479	0.979249	0.653083	2.2563	1.46745	0.468681	0.134744	0.269733	1.09771
154	-1.70076	1.56828	-0.4295	0.72578	2.98461	-0.856347	-0.458813	1.52106	1.64695	0.469005	-1.41014	0.43498	3.14379	0.343121	2.45663	0.120526	1.79073	0.315042	0.926057	-1.69162	3.5959	-0.745091	0.957629	0.621545	2.19423	1.95093	0.247985	0.00552576	-0.166304	0.927027
155	-1.62562	1.86177	-0.241314	0.730993	3.07416	-0.5649	-0.593425	1.70148	1.98764	0.409673	-1.03323	0.666591	3.11423	0.328059	2.07175	-0.25505	2.13231	0.422331	1.26858	-2.24276	3.61026	-0.959415	0.886184	0.47175	2.16867	1.4633	0.459256	0.275355	-0.25285	1.04376
156	-1.8059	1.6087	-0.446179	0.660539	2.81576	-1.06415	-0.245276	1.7285	1.58575	0.435027	-0.759692	0.710279	3.01057	0.280742	1.79878	-0.335999	1.78569	0.327437	0.907703	-1.83247	3.801	-0.997805	1.00713	0.575305	2.30002	1.61209	0.217635	0.306152	0.214382	1.37405
157	-1.41182	1.43307	-0.393057	0.787379	3.70973	-0.697358	-0.789452	1.51718	1.63006	0.176452	-1.21006	0.313066	3.03997	0.319746	1.72762	-0.312032	1.58581	0.128903	1.1215	-2.22046	3.61589	-1.11565	1.11903	0.2912	2.16174	1.74007	-0.433832	0.227141	-0.163456	1.04239
158	-1.65547	1.54235	-0.553003	0.686448	3.26387	-0.667934	-0.482081	1.98008	2.06249	0.368231	-1.20759	0.484666	3.46724	0.541746	1.86242	-0.185314	1.75164	0.451476	1.13245	-2.43059	3.4915	-0.75607	1.08161	0.479203	2.3441	1.72917	-0.20488	0.403287	-0.316979	1.17326
159	-1.68651	1.27672	-0.707815	0.720781	3.69691	-0.79026	-0.0673955	1.6485	1.46648	0.282668	-1.35437	0.492112	3.27279	0.629735	1.65612	-0.258113	1.66885	0.215224	0.944733	-2.3051	3.17085	-1.09249	0.877227	0.492131	2.28001	1.73733	-0.651355	0.315042	-0.0161059	1.28034
160	-1.5652	1.4972	-0.519955	0.468969	3.23365	-1.06416	0.248481	2.08316	1.83352	0.00810358	-1.3049	0.357976	3.25334	0.42049	1.65977	-0.248374	1.85032	0.626948	1.30512	-2.14334	3.49854	-1.19669	1.06195	0.662846	2.20681	1.68403	-0.75487	0.314644	0.0852703	1.09812
161	-1.34006	1.77271	-0.989535	0.698242	3.44395	-1.20267	0.236453	2.29508	2.09742	-0.062988	-0.879193	0.528883	3.33748	0.588528	1.9787	-0.21491	1.51147	0.762224	0.732462	-2.24325	3.53684	-0.92628	0.891433	0.357497	2.13414	1.48576	-0.490738	0.478738	0.0217308	1.55811
162	-1.5962	1.49901	-0.806025	0.519453	3.7347	-1.02125	-0.0482456	2.41042	1.75093	0.477706	-0.894186	0.82718	3.74321	0.291671	2.44262	-0.426943	1.18641	0.675668	0.723682	-2.18954	2.99485	-0.868131	0.984373	0.188721	2.1801	1.91289	-0.318666	0.443018	0.0119269	1.28399
163	-1.45866	1.8972	-0.836814	0.670577	3.05366	-1.08145	-0.565819	2.5683	2.20563	-0.0486562	-0.604837	1.07947	3.69338	0.293988	2.4427	-0.280463	1.56375	0.750607	0.832696	-2.42753	3.0717	-1.27135	0.943339	0.442141	2.15266	1.31913	-0.781852	0.325724	0.338512	1.59347
164	-1.1422	2.34044	-0.51403	0.925925	3.50657	-1.39343	-0.14893	2.47901	1.60527	-0.0241084	-0.875973	0.886481	3.67547	0.0825543	2.98781	-0.195206	1.40704	0.582583	0.780445	-2.05549	3.22527	-1.0562	0.935723	0.445755	2.11408	1.76008	-1.06261	0.405857	0.558639	1.2246
165	-1.26021	2.16539	-0.69421	1.10631	3.13386	-1.13562	0.04035	2.67968	1.81382	0.333808	-0.439268	0.78052	3.87614	0.373102	2.61966	-0.146531	1.24271	0.185999	0.961552	-2.03187	3.05064	-0.624948	0.516421	0.337317	2.10295	1.45224	-0.963675	0.565035	0.144279	1.45867
166	-1.61286	2.07351	-0.56797	0.889206	3.2841	-1.19326	0.150083	2.45392	2.0874	0.0218346	-0.720969	0.699238	3.96202	0.20491	3.00671	-0.16719	1.10015	0.445011	0.90039	-1.71913	2.94641	0.0972308	0.709788	0.508969	2.0101	1.26386	-1.24449	0.284764	0.718395	1.65585
167	-1.29546	2.10474	-0.472203	0.955894	3.43748	-0.436442	0.0856923	2.847	1.80779	0.526402	-0.196141	0.931844	4.01132	0.224588	2.79469	-0.00437803	1.13881	0.316523	0.984906	-1.95325	2.66375	-0.128353	0.473823	0.71435	2.09059	1.56092	-1.6899	0.31073	0.295132	1.49387
168	-1.29958	2.06054	-0.658088	0.836918	3.30029	-1.17046	0.188882	2.8091	1.82034	0.33375	-0.688454	1.05379	3.95137	0.661704	2.91949	0.0844273	1.25208	0.792693	1.26948	-1.65997	2.56593	-0.306773	0.423473	0.335279	1.94532	1.2084	-1.49238	0.383294	0.354528	1.68865
169	-1.02492	2.25037	-0.19622	0.842016	3.36163	-1.39424	-0.277665	2.88173	2.25547	0.438581	-0.28834	0.973858	4.12242	0.250317	3.04331	0.01157	1.2711	0.304905	1.19548	-1.57143	2.90156	-0.0784911	0.0931806	0.782047	2.05409	1.44174	-1.67602	0.40462	0.704661	1.67426
170	-0.881501	2.28583	-0.132662	0.96699	3.19476	-1.37892	0.30833	2.84452	2.02177	0.74572	-0.8651	0.941886	4.32892	0.474975	2.03584	-0.261542	0.82191	0.581109	1.26025	-1.84953	2.39436	0.578395	0.413256	0.810677	1.93594	1.25742	-1.52488	0.211062	0.270274	1.68725
171	-0.885937	2.26495	-0.417638	1.05382	3.03416	-1.51354	0.399469	2.8417	2.4946	1.37102	-1.04121	0.433509	4.28883	0.599941	2.51125	-0.0248533	0.907627	0.498604	0.879579	-1.88061	2.37774	0.615799	0.0460098	0.846661	2.06552	1.44539	-1.60789	0.421443	0.461363	1.8459
172	-1.03373	2.45687	-0.519888	0.925595	3.20093	-1.54882	0.0899475	3.02365	2.31401	0.780222	-0.550895	1.38052	4.55197	0.222184	2.54198	-0.193542	1.30961	0.63303	1.1825	-1.64874	2.34553	0.406788	0.0348385	0.842779	1.86337	1.2317	-1.6884	0.481787	0.721285	1.75381
173	-0.573448	1.93329	-0.121114	0.949665	3.32449	-1.25258	0.389323	2.85495	2.28128	1.13251	-0.415289	0.886234	4.74101	0.470046	2.65933	-0.148928	1.0499	1.03704	1.22409	-1.74809	2.32761	1.10255	0.21088	0.953635	1.88426	1.19877	-1.48465	0.229235	0.88627	1.85046
174	-0.508334	1.99884	0.0386782	1.30679	3.36301	-1.42363	0.323605	2.97534	2.42596	1.58833	-0.598514	1.17195	4.36587	0.647571	2.51046	-0.127315	1.16198	0.58709	1.07783	-1.45596	2.47323	1.656	0.0557181	0.894415	1.69447	0.812432	-1.78832	0.241838	0.702023	1.76082
175	-0.484537	2.36553	0.0860807	0.780994	3.05284	-1.64532	0.44254	3.00285	2.46468	1.51055	-0.671011	0.999653	4.68834	0.769586	2.28753	-0.192255	1.01389	0.313082	1.20402	-1.79961	2.37044	1.34699	-0.216622	0.888609	1.62735	1.17409	-1.45969	0.134186	0.809761	1.52134
176	-0.509578	1.83105	0.0835361	0.77545	2.87034	-1.30858	0.107859	2.83212	2.59281	2.02608	-0.488801	0.836248	4.46072	0.895065	2.59523	-0.181506	1.03964	0.65188	1.35678	-1.8168	2.42474	1.22458	-0.223478	0.991505	1.68802	0.900288	-1.48411	0.20991	0.737519	1.5569
177	-0.416469	2.12662	0.00267363	0.833294	2.98755	-1.29852	0.0243236	2.72519	2.43783	1.88839	0.0655824	0.964448	4.44692	1.03101	2.45623	-0.202684	1.09647	0.695311	1.40071	-2.16202	2.45741	1.96363	-0.317054	1.01529	1.48838	1.10901	-1.61435	0.426786	0.680326	1.23721
178	-0.108769	1.80511	0.00562454	0.818104	3.01915	-1.39694	-0.211893	2.95819	2.34312	2.33274	0.0469434	1.54984	4.95177	0.825487	1.98232	-0.511291	1.22714	-0.294247	1.07439	-0.969894	2.35116	1.57791	-0.397973	0.988235	1.6465	1.30688	-1.36422	0.196109	0.439659	1.61556
179	-0.00058851	1.59838	0.649662	0.962108	2.65713	-1.51827	-0.096562	3.21694	2.63564	2.39038	0.655066	1.04759	4.89683	1.13676	2.10076	-0.316639	0.971761	0.133407	0.81215	-1.25971	2.31931	2.43041	-0.478309	1.05675	1.42307	0.884339	-1.40042	0.170692	0.547651	1.71402
180	-0.226627	1.37168	0.208022	1.11145	2.76772	-1.29928	0.300005	2.76737	2.12663	2.55631	0.229124	1.06693	4.79121	1.24414	2.30892	-0.368367	1.14269	0.201162	1.16172	-1.22236	2.01257	1.86213	-0.130962	1.08674	1.4291	1.13496	-1.27046	0.496111	0.808761	1.48271
181	0.090018	1.37837	0.4996	0.958894	2.63394	-1.38799	0.029455	3.12613	2.57256	2.22656	0.225204	0.934191	4.83969	1.39747	2.01563	-0.223861	1.11672	0.0942432	1.01534	-1.33223	2.22542	1.97759	-0.550139	0.963585	1.52387	1.20394	-1.50441	0.495523	0.768392	1.51976
182	0.09497	1.31305	0.482259	0.935392	2.90713	-1.36377	0.132397	2.65915	2.89713	2.54385	-0.0220814	1.13554	4.67652	1.28438	2.79305	-0.113923	0.948458	0.0786645	1.02345	-1.27174	2.21068	1.75226	-0.259694	1.01891	1.49541	1.12926	-1.42701	0.260926	0.663611	1.65992
183	-0.0581344	1.16889	0.69041	0.897623	2.66239	-1.53108	0.490321	3.1108	2.77527	2.10324	0.000858765	1.69216	4.70957	1.3339	2.24601	-0.300443	1.49716	-0.0230379	1.08759	-1.21494	1.99193	1.45826	-0.135668	1.0052	1.19808	1.42461	-1.77718	0.175633	0.713045	1.73208
184	0.10728	1.09684	0.565877	0.847541	2.50889	-1.56406	0.11868	2.80123	2.67566	1.90274	-0.122986	1.25341	4.63922	1.31125	2.2393	-0.228386	1.26009	-0.0394155	1.2404	-1.45594	2.0052	1.23598	-0.252388	1.24614	1.36636	1.42725	-1.97545	0.169598	0.963681	1.53862
185	0.128829	1.76373	0.840175	0.735482	2.59994	-1.71154	-0.000644103	2.66543	3.00368	2.09599	0.144173	1.11054	4.57816	1.54953	2.4533	-0.190056	1.16046	0.094387	1.00934	-1.75712	1.99709	1.2112	-0.185845	1.3667	1.16875	1.47497	-1.99176	0.193751	0.814917	1.65097
186	0.473493	1.11956	0.645115	0.768121	2.76284	-1.87852	0.274659	2.05553	2.71845	2.09954	-0.0695089	1.57612	4.64187	1.41036	2.36536	-0.205578	1.10933	0.0287025	1.1372	-1.21857	1.93737	0.632503	-0.146974	1.3457	1.31013	1.23035	-2.2618	0.215861	0.563732	1.65208
187	0.43846	1.29795	0.689288	0.676799	2.65392	-1.66446	0.508892	2.39262	2.56393	2.11011	0.00499358	1.86898	4.39261	1.65135	2.48998	-0.232063	1.04444	0.107518	0.882547	-1.34988	1.56944	0.475194	-0.614606	1.27079	1.11735	1.05583	-2.22387	0.512138	0.950752	1.63417
188	-0.171478	1.38424	0.827253	0.310823	2.2754	-1.8452	0.429851	2.18972	2.56391	2.07043	0.542237	1.00913	4.38526	1.45777	2.47886	0.0622142	1.11376	-0.200686	0.617303	-1.44916	1.7376	0.262576	-0.45924	1.25691	0.786728	1.12418	-2.4796	0.291628	0.683481	1.61418
189	0.517923	1.21888	0.743475	0.435703	2.48313	-1.76731	0.349484	2.14106	2.56566	1.90805	0.0731926	1.59781	4.84236	1.33931	2.17485	-0.227531	1.28142	-0.104921	0.663306	-1.13956	1.53934	0.0334293	0.039306	1.37147	0.643035	1.40725	-2.13992	0.42981	0.723357	1.65028
190	0.347831	1.21113	0.507991	0.446736	2.7393	-1.87055	0.446105	1.78897	2.64926	2.1576	0.659823	1.02234	4.54645	1.41576	2.33309	0.00177007	1.42015	-0.0654744	0.310302	-1.1958	1.60168	0.184371	-0.103987	1.4133	0.815543	1.491	-1.89502	0.394413	0.866776	1.70799
191	0.243324	1.08229	0.572826	0.170554	2.50638	-1.98087	0.545407	1.75293	2.63125	2.01606	0.62478	1.24891	3.80586	1.49052	2.16763	0.00498922	1.37483	0.0570684	0.606157	-1.24093	1.45674	-0.124937	-0.166284	1.50044	0.873565	1.58814	-2.13149	0.394047	0.47032	1.62946
192	0.158652	1.06048	0.843756	0.204035	2.10391	-1.69914	0.207973	1.6665	2.54968	2.32449	0.754026	1.20632	3.74496	1.22835	2.17369	0.016373	1.38333	-0.216939	0.975109	-0.965026	1.08435	0.379182	0.324259	1.45911	0.88667	1.06953	-2.56149	0.426421	0.532483	1.97214
193	-0.336461	1.09874	0.639957	-0.0326157	2.33575	-1.56319	0.435265	1.59253	2.7824	1.83193	0.705564	1.25675	3.93008	1.56405	2.0356	-0.325728	1.50479	-0.176802	0.585989	-1.2296	0.887917	0.1871	0.0702923	1.66507	0.799971	1.35017	-2.71438	0.136516	0.760682	1.66402
194	0.129135	1.02746	0.717639	0.268228	2.57685	-1.67402	0.255685	1.50665	2.95909	1.66047	0.541649	1.36865	3.91867	1.3114	2.47035	-0.230208	1.31315	0.0401578	0.48323	-1.30686	1.19338	0.299719	0.154875	1.62944	0.796088	1.47652	-2.55365	0.331417	0.0386106	1.46631
195	-0.0283601	0.625698	1.06761	0.039381	2.53209	-1.35481	0.421024	1.68947	2.74283	1.85966	0.604784	1.38606	3.95283	1.4352	2.16682	-0.348738	1.57657	-0.0726876	0.673217	-1.2537	0.976189	0.301352	0.436094	1.45953	0.888935	1.61038	-2.48874	0.235268	0.397617	1.71823
196	0.241079	0.662617	0.859004	0.19113	2.03551	-1.84644	0.580149	1.48278	2.27068	2.0142	0.55988	1.16475	3.91103	1.50622	2.01718	-0.518552	1.56153	-0.307463	0.794308	-1.27708	0.720362	-0.0602821	0.421307	1.55417	0.923721	1.77524	-2.78347	0.283897	-0.14064	1.72864
197	0.0541403	0.424046	0.786343	0.0770724	1.86944	-1.35311	0.327589	1.62551	2.87965	1.1688	1.00627	1.7713	3.7181	1.45625	1.98833	-0.492731	1.54892	-0.533446	0.60024	-1.00567	0.769034	0.273122	0.574465	1.73191	0.982407	1.23758	-2.51417	0.233395	0.118937	1.71382
198	-0.153826	0.627222	0.7025	0.0851819	2.37978	-1.31019	0.296982	1.64263	2.86919	1.60464	0.599552	1.80815	3.57585	1.26818	1.76431	-0.40197	1.40723	0.032053	0.443384	-1.08915	0.811157	-0.237405	1.03783	1.68047	1.10913	0.967673	-2.7282	0.124876	-0.0930201	1.55168
199	0.121284	0.321889	0.755686	0.0437485	2.34264	-1.22876	0.393212	1.5801	2.8285	1.18251	0.844914	1.65388	3.58432	0.98854	1.303	-0.534785	1.66052	-0.374424	0.616819	-0.899536	0.559264	0.103348	1.04171	1.48654	1.061	1.08192	-2.99586	0.429731	0.234047	2.08005
200	-0.201014	0.299295	0.976843	0.248404	1.77068	-0.890249	0.655398	1.43238	2.81209	1.29635	0.600073	1.84058	4.091	0.803219	1.71089	-0.692618	1.24031	-0.126516	0.982476	-1.13392	0.605933	0.229544	1.42517	1.73742	1.03943	0.67343	-2.26845	-0.234177	0.225599	1.91007
201	-0.116326	0.877984	1.11123	-0.0237084	2.2455	-0.809361	0.46754	1.65262	2.84794	1.74406	0.292827	1.42262	3.73073	0.965898	1.45013	-0.310565	1.3221	-0.61249	0.768672	-1.51844	0.610626	0.013496	1.22513	1.70623	1.04434	0.929513	-2.61837	-0.0871075	0.0219573	1.90833
202	-0.514224	0.372363	1.08642	-0.435553	2.25546	-0.3817	0.834325	1.35076	2.75958	1.13019	0.47994	1.67871	3.97997	1.1367	1.65565	-0.557697	1.23744	-0.499812	0.876494	-0.929832	0.893217	0.192999	1.36637	1.65383	1.14334	0.75929	-2.04684	-0.0879756	-0.149341	1.77925
203	-0.172983	0.653628	0.666195	-0.154372	2.48966	-0.756544	0.77218	1.45898	2.86418	0.652247	0.644777	1.33059	3.79266	0.871047	1.2199	-0.541314	1.12218	-0.334014	0.82775	-1.03887	1.03396	0.237998	1.04291	1.80241	1.08954	0.85812	-1.98261	-0.251587	0.040924	1.74073
204	-0.46361	0.180576	1.15165	0.0299821	2.40361	-0.263475	0.775845	1.46047	2.96035	1.15566	0.265429	1.57367	4.12556	0.946743	1.66883	-0.850668	1.24379	-0.24432	1.17744	-0.946174	1.12508	0.738343	1.32031	1.79752	1.4295	0.811261	-2.07302	-0.0877592	0.0802026	2.15577
205	-0.245271	0.466224	1.30399	0.107758	2.18574	-0.456929	1.00162	1.39785	3.00186	1.37031	0.490208	1.80828	3.68304	0.571563	1.73183	-0.848467	1.27323	-0.498773	1.16218	-1.30775	1.04161	0.702978	1.675	1.8285	1.21545	0.914803	-2.27005	-0.10591	0.36133	2.01869
206	-0.180753	-0.00956101	1.46258	0.211616	2.64041	-0.0535305	0.00277047	1.39995	2.91879	0.860517	0.479258	1.64157	3.41991	0.945597	1.54943	-0.59855	1.37546	-0.282362	1.02551	-1.05967	1.22567	0.38749	1.60681	1.85429	1.31137	0.848323	-1.89738	-0.0453903	-0.00779665	2.09652
207	-0.309173	0.221276	1.52053	0.163248	2.44549	-0.193453	0.479604	1.06332	2.75981	1.11735	0.426632	2.05261	3.56167	0.815302	1.47633	-0.997172	1.44809	-0.261971	1.05458	-0.837999	1.17944	1.03451	1.20948	1.86966	1.10793	0.810692	-2.19996	-0.199402	-0.0614191	2.15357
208	-0.427225	0.843751	1.26299	0.176114	2.52286	-0.00627631	0.524891	1.42814	2.78255	1.16781	0.570969	1.53022	3.69576	0.746288	1.6478	-0.745326	1.54741	-0.0637892	0.965315	-0.950054	0.940002	1.03703	2.2972	1.72179	1.25808	0.435146	-2.20689	0.0249461	-0.0367186	2.16208
209	-0.662977	0.39984	1.40342	0.133618	2.3803	-0.306125	0.341587	1.44372	2.8275	0.824114	0.966442	1.36394	3.67117	0.25737	1.30632	-1.02119	1.37062	-0.162199	0.796012	-1.31933	0.879214	1.64099	1.96562	1.82615	1.29066	0.416695	-2.13443	-0.0990007	-0.188061	1.91757
210	-0.429817	0.241042	1.59844	0.0436871	2.22046	-0.0133389	0.84534	1.29877	3.23666	1.25397	0.993282	1.84864	3.73856	0.64347	1.49648	-0.842335	1.56182	-0.334969	0.849041	-0.831181	1.29763	0.770239	2.09493	1.82002	1.37545	0.391425	-2.2204	-0.246496	-0.104798	1.68914
211	-0.173556	0.348048	1.81381	0.122242	2.15088	0.0270205	0.767942	1.13904	2.70196	0.971811	0.905817	1.42818	3.60121	0.709406	0.819245	-1.19463	1.52297	-0.256937	1.22142	-0.943839	1.21498	1.27088	2.03621	2.14819	1.42091	0.321119	-2.3603	0.130125	-0.217606	1.5846
212	-0.228828	0.480681	1.41423	-0.0359658	2.0614	0.250149	0.40416	1.55486	2.85449	1.64168	1.36359	1.32079	3.61232	0.0972868	1.46066	-0.952083	1.71338	-0.155183	0.759772	-1.13077	1.06619	1.40899	1.99784	1.83886	1.36421	0.393137	-1.88272	-0.0657666	-0.354742	2.02042
213	-0.219546	0.95509	1.21455	0.100113	2.19199	-0.00462744	0.463503	1.18604	2.62405	1.21012	1.02388	1.2133	3.83906	0.411957	1.06264	-1.2209	1.5362	-0.321668	0.537706	-1.76528	1.21205	0.725995	2.00464	2.24016	1.51945	0.29411	-1.76079	0.31145	-0.104896	1.5073
214	-0.178067	0.503641	1.6181	0.170328	2.20587	0.184466	0.637636	1.10908	2.98047	1.19717	0.867621	1.66303	3.90718	0.261448	1.31755	-0.895183	1.66164	-0.401283	0.585193	-1.50895	0.952181	0.588888	1.96092	1.9662	1.47129	0.399921	-1.76996	0.18597	-0.304623	1.65981
215	-0.175956	0.777179	1.57212	0.379598	2.16584	0.126863	0.74684	1.15586	2.92358	1.14764	0.736105	1.52598	3.81264	0.102721	0.840934	-0.671067	1.24967	-0.0755073	0.954963	-1.45746	0.748679	0.492078	1.72806	2.09497	1.53086	0.0174672	-1.73909	0.258044	-0.583904	1.4617
216	-0.203016	0.487537	1.55444	0.185789	2.22777	0.0334838	0.501025	1.14402	3.02289	1.21339	1.36751	1.59371	3.68081	0.142753	0.841176	-0.921539	1.39104	-0.128111	0.986252	-1.72193	1.03384	0.426164	1.7031	2.08207	1.59835	0.349719	-1.86787	0.477235	-0.38604	1.24287
217	-0.0795952	0.818082	1.61475	0.0782138	2.50477	-0.0507272	0.821913	1.16959	2.71088	1.41237	1.53999	1.54167	3.67328	0.239835	0.715335	-0.905787	1.42578	-0.361459	1.22122	-1.20777	1.30568	0.16626	1.53087	2.46821	1.49195	0.260712	-2.03819	0.44384	-0.500766	1.20374
218	-0.152881	0.391508	1.49704	0.00600946	1.90117	0.0752729	0.505717	1.25705	3.04814	1.3553	1.87473	1.62813	3.93186	0.316981	0.827874	-0.587878	1.50381	-0.0641806	0.86541	-1.60541	1.21644	0.0547401	1.74508	2.36839	1.42579	0.309276	-1.89133	0.432745	-0.647259	0.851306
219	-0.0206159	0.514605	1.51326	-0.13512	2.05939	-0.260053	1.2356	1.01955	2.73369	1.53285	1.55663	1.52382	4.08611	0.360368	1.08964	-0.725962	1.62496	0.0172915	0.868108	-1.69106	1.22103	-0.0602774	1.32529	2.29887	1.36093	0.183179	-1.69726	0.329594	-0.78466	0.642831
220	-0.077349	0.533712	1.55172	0.0801213	1.83195	-0.07062	0.859687	1.60954	2.8411	1.26649	1.59491	1.72083	3.63864	0.786006	0.821862	-0.925073	1.76059	-0.138609	0.825206	-2.3054	1.33653	0.125646	1.44393	2.33132	1.23597	0.399554	-2.02721	0.302501	-0.640977	0.812125
221	0.0348047	0.622449	1.30741	-0.0906937	1.66177	-0.195498	0.706745	1.40638	3.32763	1.55106	1.05317	1.35596	3.71805	0.733336	0.887747	-0.878268	1.65901	0.0977327	0.853613	-1.55003	1.10988	-0.00856883	1.12145	2.19706	1.25388	0.240396	-1.61818	0.348194	-0.821422	0.554581
222	0.384406	0.955245	1.37712	-0.0102111	1.81216	-0.282762	1.08294	1.4524	2.91426	1.42566	1.68057	1.88026	3.83015	0.431544	1.03622	-0.710514	1.6463	-0.215972	0.795091	-1.69139	1.11576	-0.244461	1.04725	2.23611	1.2244	0.384045	-1.64301	0.591638	-0.931029	0.476863
223	-0.0118174	1.12295	1.48095	0.458106	2.00586	-0.259915	0.700988	1.39107	2.69744	1.72334	1.28172	1.76607	3.49949	1.07528	1.20241	-0.999362	1.83966	-0.041856	0.79321	-1.93775	1.22424	-0.0900468	0.891739	2.31225	1.02129	0.389139	-1.79685	0.481225	-1.0917	0.639315
224	0.427101	0.858825	1.31927	0.366243	1.9929	-0.468815	0.593279	1.41679	3.12115	1.7372	1.17477	1.38606	3.6733	0.695398	1.31012	-0.748402	1.69742	-0.0287436	0.834074	-1.65785	1.01668	1.72597e-05	1.00085	2.32784	1.10761	0.0358592	-1.56515	0.476488	-0.81389	0.610189
225	0.306194	0.265185	1.12652	0.052483	2.84814	-0.234617	1.03564	1.42846	3.00597	1.43332	1.02601	1.71683	3.3667	0.763231	1.10111	-0.775095	1.87804	0.0450594	0.995451	-1.45941	0.650666	0.068502	0.942233	2.2919	1.02606	0.585517	-1.67926	0.60143	-1.19344	0.36977
226	0.423559	0.738379	1.30184	0.0813008	2.50946	-0.434837	0.881271	1.19441	2.9552	1.38773	0.626166	1.90781	4.12049	0.811947	1.14489	-0.899485	1.7841	0.0804162	0.845961	-1.19533	1.10252	0.424504	1.21912	2.39739	0.609316	0.248899	-1.58363	0.66894	-0.96889	0.35516
227	0.512193	0.907336	1.26915	0.34222	1.81085	-0.0967108	1.07539	1.12272	2.69126	1.69498	0.194516	1.26895	3.74808	0.179201	1.25614	-0.891615	1.6664	0.00154468	0.964359	-1.82752	0.848543	0.599085	1.11022	2.59936	0.742681	0.164913	-1.27891	0.672938	-1.33461	0.385747
228	0.389242	0.482404	1.12865	0.0756672	2.42902	-0.307564	0.805532	1.1252	2.82125	1.08043	0.632059	1.51005	3.88855	0.62979	1.31767	-1.31084	1.4915	-0.0412638	0.75285	-1.3747	0.923575	0.161799	1.07956	2.49949	0.664809	0.0961036	-1.46151	0.80457	-1.1775	0.674521
229	0.229237	0.436902	1.41217	0.198902	2.41161	-0.592823	1.01447	0.784424	2.7683	1.58225	0.78653	1.34997	3.91422	0.50963	1.04535	-1.29107	1.60346	0.20046	0.879361	-1.60398	0.667998	0.254098	0.892187	2.19297	0.851281	0.235461	-1.21602	0.790136	-1.09495	0.220827
230	-0.234228	0.173155	1.1825	0.444813	2.45565	-0.409717	0.722359	0.986297	2.60846	1.52154	0.273418	1.43078	4.01844	0.55762	0.809491	-1.26652	1.41909	0.169272	0.997102	-1.21506	0.479992	0.733028	1.04597	2.355	0.583628	0.230587	-1.16097	0.797532	-1.6483	0.2881
231	0.219768	0.400326	1.23966	0.353656	2.0927	-0.258176	0.82051	0.738383	2.45615	1.03182	0.24954	1.54147	3.79789	0.496229	0.883217	-1.04806	1.54022	0.0516331	0.928331	-1.37876	0.962322	1.17026	1.2291	2.34023	0.514269	0.288503	-1.13841	0.903589	-1.67717	0.155861
232	0.547317	0.121466	1.06346	0.461787	2.41698	-0.287491	0.624632	1.05802	2.95584	0.995656	0.697427	1.61618	4.15357	0.52366	0.755356	-1.46285	1.61956	0.0442601	0.746436	-1.22264	0.572615	1.06566	0.875823	2.26491	0.386626	0.150505	-0.980794	0.950488	-1.68721	0.067189
233	0.723346	0.481682	0.884839	0.557396	2.67234	-0.319999	0.524989	0.894838	2.7515	1.18667	0.798452	1.84544	4.27933	0.609897	0.3134	-1.18843	1.26716	0.317602	0.866548	-1.0186	0.562241	0.943906	0.836602	2.33009	0.511752	-0.235998	-0.947751	0.989209	-2.02113	0.280114
234	0.459435	0.566757	0.868574	0.173669	2.54411	-0.168484	1.10227	0.92684	2.3045	0.795258	0.826249	1.64984	4.09816	0.764803	0.503388	-1.53872	1.45747	0.311306	0.783526	-1.85125	0.700713	1.0381	0.622438	2.18059	0.449112	0.067039	-0.752349	0.751767	-1.87531	0.11379
235	0.357082	0.576443	0.922894	0.238283	3.04616	-0.190631	0.661341	1.06855	2.50414	1.12475	1.08447	1.48822	4.10955	0.793163	0.339611	-1.29994	1.37798	0.361611	1.01918	-1.75542	0.783163	1.03588	0.838178	2.29348	0.483904	-0.0295294	-0.854691	0.676435	-2.19678	0.214286
236	0.306316	0.669765	1.08827	0.201613	2.58215	-0.290503	0.433786	1.12151	2.55405	1.01592	0.767432	1.5611	4.39776	0.812858	0.350015	-1.41331	1.37006	0.0301372	0.82319	-1.51001	0.718282	1.62909	1.02103	2.21119	0.394959	-0.235356	-0.96439	0.748014	-2.34685	0.116807
237	0.257989	0.655283	0.908468	0.415209	2.80361	0.203405	0.971472	1.01962	2.83151	0.949612	0.997258	1.17831	4.23736	0.315709	0.255892	-1.36225	1.8164	0.246483	0.637407	-1.49258	1.01632	1.33635	0.70183	2.13211	0.328011	-0.230577	-0.909071	0.810311	-2.29686	-0.0293887
238	0.323654	0.990215	0.933859	0.272143	2.65405	0.111966	1.34464	1.42704	2.91515	1.17416	0.841791	1.35969	4.49297	0.538636	0.779306	-1.13948	1.4292	0.42928	0.333576	-1.21649	0.994694	0.746461	0.911967	2.38824	0.24261	-0.227329	-0.230886	0.879261	-2.53893	-0.0187155
239	0.300844	1.02906	0.994974	0.530283	2.96722	-0.134847	0.975547	1.49141	2.61566	0.917545	0.877068	1.3907	4.56727	0.854764	0.682835	-1.20139	1.29351	0.619038	0.529219	-1.25426	0.859311	0.951217	0.842717	2.16783	0.212544	-0.0462349	-0.228143	0.391914	-2.4916	0.139373
240	0.16837	0.990849	0.864964	0.293229	2.86201	0.163744	0.860211	1.31514	3.14374	1.3616	0.238057	1.27382	4.77324	0.730604	0.40405	-1.07319	1.46953	0.38285	0.375417	-1.09566	1.39292	1.28468	0.474796	1.87197	0.293003	-0.500982	-0.637155	0.437716	-2.62227	0.0129036
241	0.275802	0.625095	1.04537	0.0995247	2.67927	0.187229	0.772328	1.54584	2.98923	0.870843	0.634122	1.97174	4.58124	0.954805	0.464042	-1.06951	1.41652	0.42982	0.352896	-1.48017	1.04824	0.942605	0.572522	2.02912	0.274024	-0.373004	-0.455599	0.291933	-2.59863	0.181324
242	-0.068194	0.478105	0.780455	0.341333	2.8514	0.0669576	0.290631	1.3313	2.91681	1.03647	0.867236	1.11054	4.79464	0.894318	0.449488	-1.01323	1.21614	0.829393	0.392381	-1.3418	1.5178	0.388357	0.357861	1.99969	0.39672	-0.310053	-0.449672	0.407261	-2.82597	-0.16844
243	-0.0523111	0.61631	0.930401	0.363963	2.46138	-0.132238	0.574175	1.43445	3.35324	1.18336	0.688352	1.20299	5.14118	1.03268	0.380287	-1.08074	1.1062	0.516069	0.37908	-1.06284	1.41006	0.401899	0.161676	2.00955	0.393495	-0.655182	-0.488224	0.281229	-2.90157	-0.148987
244	0.28768	0.667641	0.779148	0.190117	2.85705	0.310358	0.544616	1.59618	3.79255	1.48008	0.61208	1.62618	4.50021	0.865839	0.232713	-1.04718	1.2423	0.544206	0.133032	-1.74643	1.32324	0.773929	0.710698	1.80556	0.46236	-0.377354	-0.434643	0.37383	-2.78026	-0.0689537
245	0.19331	0.606725	0.738342	0.0985278	2.83989	0.255992	0.107323	1.31914	3.47903	1.0801	0.69983	1.54198	4.81828	0.984072	0.219782	-0.87698	1.18311	0.801865	0.237329	-1.91639	1.11614	1.41826	0.39714	1.91903	0.353342	-0.620401	-0.524149	0.472504	-2.82575	-0.259736
246	-0.00774673	0.758723	1.14445	0.182407	3.15979	0.304553	0.548538	1.6957	3.6941	0.905992	0.693153	1.27699	4.91041	0.983383	0.547023	-1.15461	1.08143	0.775413	0.0907772	-1.31777	1.38591	0.509785	0.479716	1.43552	0.609592	-0.609433	-0.542683	0.200649	-2.81442	-0.303233
247	0.195039	0.499559	0.72186	0.0906575	2.88902	0.441005	0.236686	1.27707	3.57771	0.856727	0.677341	1.30234	5.136	1.10178	0.801051	-0.715693	1.20469	1.02596	0.290433	-1.85636	1.43938	0.520998	0.639575	2.05561	0.609407	-0.427366	-0.290875	0.21466	-2.72165	0.0706068
248	-0.0485101	0.550575	0.822568	-0.0335686	2.57101	0.0623013	0.1214	1.7601	3.07297	1.28845	0.668069	1.08674	5.41417	0.987497	0.576304	-0.919482	1.17295	1.01778	-0.180746	-1.70412	0.912772	0.447768	0.217754	1.56472	0.344832	-0.553013	-0.649411	0.238792	-3.00436	-0.164101
249	-0.133454	0.655888	0.94489	-0.258052	2.67198	0.29656	-0.440484	1.69485	3.74624	1.04539	0.846462	0.978833	5.34336	1.53586	0.488325	-1.02092	1.21925	1.00566	0.259187	-1.62564	1.15694	0.273558	-0.0477872	1.57207	0.503928	-0.468572	-0.290273	0.205764	-2.72748	-0.0141198
250	-0.076214	0.212719	0.693591	-0.124223	3.0247	0.417526	-0.861005	1.77688	3.56666	0.790207	0.935371	1.3669	5.27283	0.694935	0.63165	-0.93679	0.810293	1.19644	-0.0374547	-1.83167	1.12615	-0.398809	0.203461	1.62442	0.431886	-0.613761	-0.220361	0.112189	-2.9164	0.155329
251	-0.306147	0.450556	0.838948	-0.172203	2.55262	0.361003	-0.226949	1.97765	3.9089	0.883575	0.577929	1.33899	5.4784	1.0448	0.733159	-0.810066	0.843698	1.00977	-0.220663	-1.83363	0.934453	-0.427441	0.152273	1.39758	0.567227	-0.576471	-0.279011	0.263292	-2.63815	0.191723
252	-0.021649	0.41982	1.14074	0.0413077	2.90031	0.31463	-0.277436	1.5375	4.08292	1.01279	0.627953	1.33752	4.85179	1.14573	1.12309	-0.847467	1.06721	1.10321	0.0621734	-1.37516	1.02005	-0.579547	-0.0559374	1.38425	0.585098	-0.57364	-0.334035	0.0216081	-3.02814	0.123479
253	0.0993766	0.870891	0.803157	-0.190486	2.8184	0.241914	-0.564804	1.96224	4.15891	0.381116	0.808257	1.06485	5.09444	1.23411	0.673841	-1.01988	1.2591	0.977897	-0.311835	-1.96722	0.81071	0.326031	0.0369882	1.03681	0.525793	-0.631486	-0.355364	0.104292	-2.95234	0.0375769
254	-0.321035	0.328571	0.823955	-0.048635	2.64978	0.425361	-0.535938	1.95866	4.24433	0.935256	0.658622	1.13346	5.79438	1.44451	1.04673	-0.635809	1.16704	0.872473	0.0561865	-2.26741	0.602555	-0.305228	-0.230258	1.46637	0.525063	-0.470934	-0.0587388	0.145923	-2.65724	0.0480001
255	-0.457606	0.345488	0.836228	-0.289264	2.85725	0.119864	-0.733725	1.84312	4.51479	0.584405	0.416364	1.46264	5.66046	1.10948	1.12799	-0.700665	1.02941	1.04583	-0.260075	-1.94463	0.620854	0.0702356	-0.135906	1.00186	0.294617	-0.770223	-0.0664021	0.132134	-2.93215	-0.166466
256	-0.544325	0.543401	0.601154	-0.220579	2.40766	0.216359	-0.847968	1.66859	4.08042	0.761274	0.721678	1.10909	5.33407	1.13678	1.06706	-0.213072	1.0595	0.964459	-0.182712	-1.30317	0.645184	-0.247762	-0.356327	0.824388	0.54523	-0.686503	-0.0540166	-0.0684565	-3.08888	0.174642
257	-0.422504	0.44058	0.374354	-0.129771	2.30063	0.253829	-1.01106	1.71753	3.68921	0.45324	0.534556	1.03954	5.52222	1.03443	1.00464	-0.0970117	1.01919	1.09334	-0.128947	-1.72095	0.367566	-0.366106	-0.318688	0.872076	0.38334	-0.826857	0.00321112	0.0341531	-2.93237	0.0608849
258	-0.780119	0.517123	0.666916	-0.141841	2.14261	0.106727	-1.11785	1.76809	3.67355	0.24749	0.515004	1.41	5.64569	1.35763	1.11453	-0.21453	1.13683	0.738299	-0.199365	-1.89114	0.683074	-0.57169	-0.485806	0.987385	0.522378	-0.855946	0.0411841	0.0436425	-3.05319	0.168431
259	-0.605059	0.656936	0.57769	-0.356555	2.30877	0.133607	-1.26876	1.67883	3.52547	0.491668	0.388888	1.49831	5.21807	1.15963	1.03881	-0.221842	0.757448	0.647413	-0.185607	-1.93907	0.424164	-0.513176	-0.445574	0.900961	0.18111	-1.19543	0.0421804	-0.0289458	-3.0054	0.116102
260	-0.443261	0.90668	0.557076	-0.448003	1.98095	0.163847	-1.16538	1.38249	3.6062	0.156611	0.478059	1.54642	5.23981	1.45179	0.997892	0.0471439	0.800171	0.549823	-0.143749	-1.79199	0.138444	-0.142688	-0.51835	0.410943	0.283697	-0.909906	0.0577619	-0.133666	-3.05236	-0.262318
261	-0.189417	0.750793	0.556198	-0.387042	2.04649	-0.0693723	-1.66472	1.67488	4.12276	0.515748	0.630662	1.22619	5.41766	1.00964	1.45152	-0.00164519	0.716623	0.677184	0.00226655	-2.08152	0.0780732	-0.0332362	-0.883109	0.549345	0.216227	-1.27362	-0.111186	-0.152512	-2.87763	-0.235279
262	-0.266911	0.757063	0.643304	-0.653962	1.94514	0.048773	-1.36129	1.54025	3.79282	0.53663	0.736775	1.10727	5.44718	1.47541	1.48897	-0.0219548	0.829768	0.577933	-0.30691	-2.07224	-0.0632392	-0.0454552	-0.602184	0.495331	-0.272478	-0.874573	-0.0956659	-0.157098	-2.92939	-0.13977
263	-0.312044	0.837217	0.796912	-0.324584	1.64023	-0.124441	-1.66177	1.27906	4.17819	0.191422	0.742112	0.848654	5.54047	1.59355	1.52747	-0.142477	0.698333	0.538225	-0.414051	-2.92504	0.264722	0.123375	-1.0533	0.433717	-0.134371	-1.37251	-0.137766	-0.154081	-3.05858	-0.199257
264	-0.549171	0.377733	0.958962	-0.501371	1.66296	-0.216895	-1.77888	1.41981	4.08219	0.845246	0.338407	1.16109	5.72845	1.80551	0.930119	-0.0872076	0.497167	0.190562	-0.690839	-2.60401	-0.119643	-0.335844	-0.779561	0.389348	-0.0439859	-1.22526	-0.154947	-0.0742784	-3.05425	-0.462793
265	-0.530228	0.902142	0.757488	-0.370685	1.71683	0.070622	-2.20565	1.18948	3.79227	0.24267	0.423949	0.95875	5.84749	1.77914	0.732721	0.0323452	0.302758	0.264105	-0.61064	-2.60532	0.0262113	-0.150652	-0.625261	0.173925	-0.415203	-1.11883	-0.330393	-0.466447	-2.89352	-0.461685
266	-0.308251	1.12539	0.74831	-0.400267	1.69352	-0.0991743	-1.78718	1.06134	3.83536	0.861478	0.389644	0.957496	5.63161	1.30437	0.812572	0.064337	0.33452	0.305098	-0.853685	-2.12584	-0.109726	0.0632561	-0.487241	0.621614	-0.221674	-1.20936	-0.278935	-0.456866	-2.76386	-0.537648
267	-0.304896	1.1498	0.668297	-0.308442	1.6031	-0.0714269	-1.42032	0.973051	3.59945	0.275227	0.426165	1.47102	5.45814	1.34982	0.590331	0.209366	0.916667	0.0243507	-0.779513	-2.3414	-0.106761	0.253551	-0.689206	0.478654	-0.308869	-1.28078	-0.0448358	-0.23332	-2.82065	-0.570368
268	-0.465196	1.33366	0.653495	-0.680273	1.3716	0.0755579	-1.85731	1.00295	4.00125	0.0285179	0.338831	0.981165	5.77834	0.853556	0.43863	0.495269	0.571728	-0.219261	-0.824751	-2.78252	-0.051074	-0.135573	-0.548052	0.326079	-0.273048	-1.25333	0.0700419	-0.611156	-2.93124	-0.659556
269	-0.420259	1.17896	0.641227	-0.534029	1.16651	-0.239665	-1.61222	1.07131	4.67475	0.0821149	0.13814	1.30109	5.84257	1.76991	0.181934	0.121253	0.224438	-0.161409	-0.631076	-3.22374	0.0174636	-0.260319	-0.685261	0.322076	-0.389116	-1.52626	0.0153565	-0.282254	-3.10037	-0.578032
270	-0.147301	0.96942	0.908188	-0.687135	1.66583	-0.11148	-1.60145	1.20678	4.56957	0.481117	0.113603	0.868396	6.07512	1.57035	0.0989058	0.0712563	0.340356	-0.0575969	-0.983451	-2.68093	0.293888	-0.296462	-0.904081	0.160726	-0.371385	-1.33	-0.195313	-0.167943	-2.82673	-0.694956
271	0.00278201	0.955526	0.784417	-0.39732	1.80139	-0.0944811	-2.10725	1.25387	4.0254	0.359	0.46481	1.14848	5.65769	1.35687	0.356233	0.337853	0.101735	-0.452196	-1.15913	-3.39665	-0.248006	-0.149033	-1.01511	0.223802	-0.380448	-1.46243	-0.16972	-0.0805421	-2.91687	-0.595942
272	-0.100363	1.12829	0.729417	-0.283993	1.31985	0.0909472	-2.03569	1.43818	3.91951	0.588271	0.554124	1.23445	5.8764	1.49392	-0.439465	0.240426	0.0990568	-0.262212	-1.05656	-2.87169	0.0598234	-0.521549	-0.872547	-0.0427256	-0.645006	-1.84788	0.0405934	-0.063893	-2.77644	-0.776889
273	-0.287802	0.848785	0.76527	-0.814059	1.30851	0.0479549	-2.35246	1.16278	4.68424	0.774855	0.599838	1.35415	6.27619	1.42047	-0.435364	0.386389	-0.109487	-0.605864	-1.20654	-2.49794	0.0892454	-0.34488	-0.931882	0.31271	-0.471159	-1.94045	-0.151405	-0.314787	-3.08458	-0.901236
274	-0.255298	1.4685	0.418366	-0.551266	1.56436	0.0769747	-2.1634	1.00337	4.5739	0.447279	0.564755	1.23894	5.76002	1.02724	-0.0128021	0.612993	-0.204101	-0.587277	-1.27644	-3.08543	0.254293	-0.867389	-1.14739	0.358036	-0.426592	-1.55204	0.0233261	-0.0186097	-3.08309	-0.997583
275	-0.0712825	1.35941	0.335693	-0.514681	1.50328	0.325827	-1.94304	1.11332	4.11958	0.207033	0.31965	1.28422	5.99434	0.848896	-0.0988291	0.663406	-0.105844	-0.406681	-1.21281	-2.4259	0.327963	-0.615503	-0.801866	0.165779	-0.271684	-1.86631	-0.0918458	-0.0247857	-3.19697	-0.645488
276	0.0607533	1.21032	0.324353	-0.557724	1.13745	-0.0672407	-2.02514	1.13948	4.13125	0.357114	0.40621	0.836675	5.81183	1.16035	-0.0488922	0.343637	-0.277381	-0.597557	-1.05911	-1.98299	0.397416	-0.787973	-0.923806	0.050312	-0.175483	-1.78681	-0.13577	-0.11026	-2.96013	-0.835122
277	0.182116	0.697124	0.454989	-0.530214	1.25337	-0.193805	-2.48181	1.33755	4.93451	0.0540805	0.549764	1.39182	5.93475	0.83248	0.0790133	0.539852	-0.42209	-0.595661	-1.26847	-2.64121	0.50566	-0.628182	-0.734741	0.283608	-0.359784	-1.87166	-0.472628	-0.192012	-2.82342	-0.952689
278	0.152192	1.7724	0.372236	-0.372091	1.32687	0.0704271	-2.40077	1.2267	5.04624	0.639527	0.351314	0.903852	5.61898	0.893129	0.0492536	0.890473	-0.593857	-0.582909	-1.18472	-2.49725	0.381707	-0.564983	-0.57745	0.26375	-0.464891	-1.77636	0.0414756	-0.0122313	-2.77607	-0.742002
279	-0.0906823	1.54627	0.315557	0.0672412	1.38393	-0.0466185	-2.10655	1.00995	4.6954	0.170791	0.638959	1.51569	5.99593	1.26077	0.0635745	1.12056	-0.557988	-0.403385	-1.28618	-2.33811	0.527594	-0.40734	-0.620199	0.194888	-0.444751	-1.74724	-0.14288	0.0420255	-3.11212	-0.822494
280	0.0415059	1.50315	0.376614	-0.223689	0.860576	-0.0470931	-2.08639	0.520783	4.85162	0.795771	0.711058	1.10685	6.02964	1.19728	-0.166551	0.689252	-0.71115	-0.654072	-1.15484	-3.00922	0.607578	-0.30459	-0.895841	0.0932528	-0.422991	-1.74395	-0.155879	0.0185203	-2.95538	-0.981947
281	0.306553	1.41037	0.393233	-0.355013	1.60941	0.283783	-2.22752	0.750506	5.2911	0.688673	0.401735	1.39127	6.11128	1.00123	0.152275	0.688209	-1.165	-0.56993	-1.13484	-2.54736	0.815794	-0.481097	-0.725428	0.124215	-0.632299	-1.87261	0.140037	0.0424768	-3.15923	-0.760986
282	0.0983924	1.33263	0.285157	-0.783736	1.24772	-0.244697	-2.26248	0.713663	4.73568	0.517363	0.961569	1.07704	5.68306	1.33381	0.267154	1.0915	-0.661506	-0.629074	-0.893632	-2.71175	0.692034	-0.133857	-0.766295	0.202313	-0.649299	-1.42783	0.0117589	0.238056	-3.18695	-0.684936
283	0.408077	1.1068	0.138841	-0.48819	1.20125	-0.0227624	-2.20119	0.712355	5.01153	0.798466	0.582745	0.924613	6.53043	1.48218	0.106525	1.44847	-0.924383	-0.969154	-1.03724	-3.147	0.783915	-0.389485	-0.482281	0.0132478	-0.540171	-1.71771	0.193395	0.366846	-3.1624	-0.690322
284	0.214364	0.925429	0.289616	-0.286439	1.38389	0.15056	-2.11509	0.530637	5.29621	0.822818	0.927969	1.67451	5.70038	1.45911	0.161256	1.11153	-1.06404	-0.81596	-1.09314	-2.35653	0.527039	-0.377768	-0.812228	-0.105983	-0.593297	-1.59126	0.53517	0.487044	-3.31995	-0.674866
285	0.242336	0.896745	0.156181	-0.562074	1.4127	0.155427	-1.93506	0.657268	5.05654	0.714373	1.29052	0.727322	5.28288	2.17175	0.329941	1.01418	-0.844924	-0.555086	-0.600726	-1.99098	0.811503	-0.450054	-0.66619	-0.0606979	-0.685801	-1.66098	0.206407	0.476644	-3.00438	-0.818943
286	0.159199	0.750438	0.194491	-0.482232	1.15606	-0.369305	-1.99552	0.539622	5.50804	0.823402	1.55931	0.91081	5.81229	2.29674	0.34348	0.80209	-1.07418	-0.767984	-0.836828	-2.90953	0.972529	-0.384302	-0.599103	0.301703	-0.703141	-1.34445	0.124223	0.550009	-2.90452	-0.349017
287	0.294155	1.50193	-0.104634	-0.383167	0.892082	-0.326422	-2.02109	0.621183	5.22031	1.04303	1.05362	0.783404	5.60663	1.93053	0.287469	0.572503	-1.12925	-0.129227	-0.651181	-2.7447	1.2529	-0.425386	-0.556992	0.311361	-0.689918	-1.24884	0.479828	0.685805	-3.01179	-0.535073
288	0.31532	0.660694	0.621759	-0.283028	1.2301	-0.254267	-1.96115	0.284865	5.11714	0.981865	1.15621	1.08618	5.62323	2.37178	0.283942	0.903075	-0.995436	-0.367109	-1.0552	-2.24238	0.887298	-0.0949601	-0.398659	0.15662	-0.736246	-1.46119	0.119417	0.70609	-3.14602	-0.377936
289	0.568176	0.880622	0.376557	-0.359233	0.794902	-0.524913	-2.30429	0.449839	5.18258	0.644104	1.51542	1.03694	5.43907	2.20828	0.139831	1.0644	-1.13306	-0.574903	-1.26484	-2.16003	0.976448	-0.197217	-0.437447	0.3391	-0.657863	-1.2849	0.500329	0.826025	-3.12703	-0.162582
290	0.434321	0.637158	0.087999	-0.464311	1.18971	-0.494205	-2.10033	0.316496	4.86677	0.28141	1.58171	0.874244	5.60241	1.70877	0.0815353	0.926262	-1.1555	-0.133349	-1.13944	-1.91079	0.684665	-0.150022	-0.322883	0.325414	-0.620835	-1.4493	0.150407	0.62231	-3.05459	-0.252925
291	0.380835	0.443277	0.175979	-0.6459	1.22809	-0.256355	-2.17935	0.307922	5.9787	0.403527	1.62545	0.799734	5.45667	2.10837	0.421053	1.03172	-1.43026	-0.350816	-1.34688	-2.24665	0.895631	-0.11138	-0.437994	0.299344	-0.667153	-1.24542	0.389057	1.1277	-3.06007	-0.279322
292	0.670212	0.736263	0.136947	-0.591562	1.12863	-0.977931	-2.12055	0.45421	5.69527	0.833168	1.2546	0.564643	5.59577	2.04237	0.351917	0.433367	-1.37903	-0.323185	-0.832152	-2.97375	0.436129	-0.213805	-0.533261	0.442611	-0.595566	-1.31559	0.555301	1.26265	-2.95338	0.0361233
293	0.570928	0.508684	0.470932	-0.517885	1.16314	-0.884227	-2.0606	0.543901	5.25711	0.659016	1.93238	0.587547	5.76982	1.80642	0.169524	0.0179944	-1.05911	-0.232256	-1.04163	-2.31719	0.585163	-0.400568	-0.476106	0.48161	-0.531584	-1.06882	0.613977	1.48795	-3.05904	-0.174119
294	0.140286	0.577306	0.528186	-0.0774145	1.01156	-1.13863	-1.92345	0.169122	5.82313	0.78133	2.15028	0.514649	5.59613	2.00084	0.209074	0.115812	-1.26251	-0.195076	-0.977547	-1.6131	0.37405	-0.00328238	-0.587623	0.82774	-0.471953	-0.768525	0.38313	1.32952	-2.92736	-0.0822325
295	0.152712	0.739982	0.417441	-0.535844	1.06138	-1.02759	-1.7231	0.265037	5.84198	0.571491	1.92409	0.542869	6.02108	1.44384	0.301254	-0.191058	-1.12555	0.049645	-0.910168	-1.95598	0.835107	-0.0780192	-0.278802	0.626944	-0.563419	-1.19601	0.317539	1.69873	-3.08921	0.00444981
296	0.381858	1.19177	0.617076	-0.482727	0.978365	-1.03242	-2.01772	0.535853	5.349	0.618756	2.01923	0.782737	6.04553	1.73333	0.270785	0.0278321	-1.00468	-0.0507943	-1.08527	-1.42461	0.594204	0.01142	-0.596994	0.354433	-0.520676	-1.03914	0.605259	1.84495	-2.888	-0.0662173
297	0.153406	1.02628	0.52234	-0.518845	0.641416	-1.29604	-2.39605	0.335872	5.59619	0.542364	2.11386	0.765247	5.98526	1.73786	0.730357	0.109465	-0.777824	0.171371	-1.04018	-1.28203	0.528958	0.0778208	-0.376553	0.573918	-0.44416	-1.31879	0.460752	1.78644	-2.70615	-0.103136
298	0.0635584	0.914588	0.403698	-0.395036	0.752677	-1.21351	-2.59759	0.642942	5.1013	0.717533	1.90338	1.15091	5.46096	1.41304	0.579386	0.203213	-0.739626	-0.0326687	-0.584831	-0.785984	0.276609	0.0818201	-0.163609	0.423176	-0.457624	-1.18153	0.795154	2.13276	-2.85817	0.0622832
299	0.376319	1.29381	0.59489	-0.0901921	0.756355	-1.389	-2.13664	0.975667	5.71896	0.828453	2.06754	0.995808	5.66707	1.97632	0.43314	0.443057	-0.295329	0.0566734	-0.952086	-1.04795	0.49654	-0.304001	-0.088195	0.530922	-0.433218	-1.05293	0.786051	2.23675	-2.68613	0.112815
300	0.230097	1.39354	0.737594	-0.547001	1.21864	-1.30046	-2.18119	1.30573	4.8502	0.520622	1.96325	1.09984	5.34053	1.54325	0.649268	-0.114369	-0.523372	0.0767181	-0.723069	-1.11314	0.301165	-0.0169005	0.206345	0.272709	-0.519508	-1.14646	0.512684	1.91073	-2.82172	0.454446
301	0.59032	1.02817	0.696481	-0.303796	1.79609	-1.57352	-2.43563	0.903632	5.06236	0.918973	2.04591	1.40345	5.21479	1.05561	0.82252	-0.230358	-0.339791	-0.194562	-0.716484	-1.05574	0.28355	-0.0937119	0.0944145	0.657182	-0.723645	-1.63281	1.04581	2.03621	-2.86401	0.164213
302	0.543664	0.927639	0.394512	-0.457852	2.25516	-1.51224	-1.86193	1.10024	4.36046	0.866014	1.97765	1.03108	4.8508	0.832227	0.73938	-0.239907	0.181149	0.109347	-0.843582	-0.63	0.491988	-0.100108	0.200542	0.384357	-0.514772	-1.31965	0.666788	2.19857	-2.717	0.539205
303	0.303167	1.22922	0.424838	-0.389609	2.78499	-1.69591	-2.04017	0.88412	5.83307	0.913747	1.8813	1.25651	4.88549	0.925752	0.847681	0.0183599	0.431122	0.201273	-0.827532	-0.51038	0.616657	-0.0869087	0.0584103	0.706177	-0.621749	-1.21723	0.798629	2.26761	-2.65461	0.229565
304	0.432976	1.60921	0.268797	-0.2749	2.81541	-1.75887	-2.78388	1.02107	5.27172	0.963442	1.83677	1.61686	5.06188	0.828709	0.913965	-0.276798	0.304495	0.104675	-0.718619	-0.321512	0.344743	-0.160795	0.538818	0.348086	-0.944949	-1.07695	0.803644	2.13433	-2.30116	0.40206
305	0.378438	1.61434	0.464765	-0.337801	1.28691	-2.03722	-2.56347	0.944437	5.41328	0.921469	1.82989	1.54467	5.03738	0.62964	1.05159	0.00221954	0.54777	0.238841	-0.946086	-1.08561	0.411121	0.191366	0.567152	0.471615	-0.868946	-0.690336	0.791039	2.33429	-2.27659	0.376
306	-0.183705	1.74388	0.736071	-0.207141	0.628008	-1.79639	-1.99474	1.13519	4.70794	1.20134	1.97436	1.6671	4.88553	0.962724	1.01839	0.108426	0.711258	-0.218236	-0.822078	-1.25684	0.740679	-0.0058955	0.352355	0.408915	-0.806352	-0.936137	0.804067	2.32801	-2.06432	0.535784
307	-0.20386	1.12455	0.514949	-0.277103	0.448177	-1.9435	-1.74456	0.872967	6.00868	1.35931	1.70292	1.70768	5.11482	0.44253	1.2081	0.092087	0.56059	-0.247339	-0.676862	-0.71971	0.470027	-0.601535	0.352726	0.227721	-0.930612	-0.947835	0.835437	2.40621	-2.4438	0.219565
308	-0.103231	1.3401	0.39814	-0.432563	0.226901	-1.92176	-1.6622	0.82365	5.64034	1.36122	1.51941	1.45294	5.23941	0.290335	1.16712	0.152397	0.903664	-0.104113	-0.685077	-0.846315	0.812123	-0.00835061	0.756236	0.459137	-0.791379	-0.944975	1.08468	2.59522	-2.15985	0.304669
309	-0.0708754	1.88814	0.331037	-0.543789	0.63354	-2.12231	-1.41042	0.700131	5.07476	1.37958	1.55204	1.15813	4.94234	0.166598	1.38178	0.16582	1.08805	-0.373649	-0.783595	-1.10845	0.797111	-0.254704	0.55407	0.480051	-1.08529	-0.748371	1.09128	2.32281	-2.20407	0.372219
310	-0.209244	1.34994	0.625306	-0.126681	0.336451	-1.76712	-1.66569	0.556603	5.34051	1.41245	1.28008	1.23346	4.86674	0.484511	1.22692	0.341411	0.793271	-0.356879	-0.51115	-1.04567	0.817297	-0.116385	0.791299	0.345253	-0.932942	-0.675956	1.21096	2.38075	-2.28479	0.578344
311	-0.0919797	1.85802	0.116396	-0.245493	0.503152	-2.26316	-1.91707	0.576702	5.51056	0.99769	1.40626	1.13419	4.84751	0.176442	1.70881	0.26534	1.17877	-0.292335	-0.803777	-0.777687	0.508839	0.0361974	1.33621	0.254078	-0.88076	-1.03824	1.26877	2.5786	-2.29455	0.467427
312	0.135145	2.33557	0.094205	-0.413184	0.966636	-2.00662	-1.94764	0.664896	5.41109	1.03373	1.35981	0.811344	5.09984	0.226168	1.41812	0.127895	1.21013	-0.382785	-0.939574	-0.932414	0.627821	-0.00917362	0.898302	0.407988	-1.0847	-1.07004	1.14151	2.50517	-2.05372	0.381889
313	-0.0937027	1.87787	0.00681094	0.18887	1.12462	-1.30915	-1.24948	0.760829	6.33257	0.811322	1.2477	1.42128	4.43198	0.386583	1.32784	0.490474	1.69104	-0.642998	-0.513494	-0.291825	0.685398	-0.0202427	1.35063	0.650144	-0.95096	-1.04646	1.36727	2.58689	-2.25218	0.536198
314	-0.292835	1.72808	0.167239	-0.259914	1.54541	-1.52163	-1.90624	0.428918	5.82894	1.25492	1.27291	1.00603	5.04964	0.0343883	1.38195	0.40015	1.56144	-0.523791	-0.470799	0.356473	0.387916	-0.150873	1.2389	0.237519	-0.929428	-1.09124	1.41119	2.72008	-1.90403	0.449075
315	-0.0121914	1.63965	0.283509	-0.138011	2.08308	-1.75305	-2.11477	0.591994	6.41616	1.28496	1.34287	1.00115	5.63586	0.552981	1.41391	0.554202	1.85672	-0.62703	-0.48541	-0.349009	0.985587	-0.386141	1.17088	0.446198	-1.33788	-1.17339	1.44078	2.36919	-1.72504	0.290729
316	-0.189016	1.60664	0.0480916	-0.213166	1.79423	-1.55502	-1.75533	0.473119	5.9922	1.40075	1.08415	1.1337	5.25511	0.49432	0.943372	0.476865	1.72405	-0.285738	-0.646051	-1.01942	0.558355	-0.107782	1.18378	0.15223	-1.02633	-0.930607	1.43003	2.60442	-1.97225	0.549919
317	0.105833	2.09287	-0.0223203	-0.345526	1.3076	-0.980419	-1.41773	0.45427	6.49713	1.30989	1.09213	0.642694	4.89837	0.602178	0.694327	0.514939	1.71327	-0.465701	-0.665119	-0.676851	0.952854	0.00108774	1.79544	0.503264	-1.16339	-1.13576	1.29091	2.45343	-2.14797	0.738908
318	-0.0245168	1.75291	0.0496499	-0.0980896	1.63085	-1.14334	-1.39067	0.491419	5.39711	1.3669	1.18084	0.810897	5.26747	0.758102	1.03188	0.908492	1.60766	-0.327225	-1.04859	-0.951351	0.66255	0.0291015	1.48108	0.273946	-1.20926	-1.24005	1.1241	2.36351	-2.08896	0.397758
319	0.082419	2.00325	0.1189	-0.107247	1.64227	-0.969275	-2.20805	0.579413	6.18434	1.48447	1.02449	1.04921	4.44988	0.576718	1.04848	0.755844	1.80816	-0.258839	-0.867345	-0.919157	0.46825	-0.050344	1.55897	0.253484	-1.12859	-1.47483	1.92868	2.42948	-1.89886	0.552454
320	0.39168	1.96124	-0.0450134	-0.546474	1.17605	-1.03137	-1.43939	0.50966	6.08246	1.35289	0.789044	1.1713	4.91648	0.537678	1.10253	0.521998	1.84219	-0.540577	-1.12769	-0.830017	0.796898	0.0803999	1.97838	0.0625222	-1.2646	-1.46609	1.66975	2.39135	-2.14366	0.992993
321	0.28378	1.60566	-0.0127291	-0.473838	1.73934	-0.8066	-1.49638	0.515323	6.14557	1.39414	1.11013	1.34873	4.71767	1.0565	0.657759	0.647569	1.98495	-0.104427	-1.09498	-0.279171	0.692105	0.130636	1.76017	0.0763407	-0.989754	-0.844489	1.6717	2.63052	-2.30624	1.03501
322	0.231067	1.54077	-0.141215	-0.518909	1.67042	-0.68977	-1.91806	0.63707	5.49268	1.24259	0.836089	0.996397	4.77922	1.22901	1.22968	0.538214	2.11784	-0.171726	-0.998267	-0.404192	0.672416	0.00562523	2.23363	-0.0661209	-0.899124	-1.31493	1.76514	2.53792	-2.33571	0.891474
323	0.340706	1.59224	-0.0813881	-0.371253	1.70731	-0.493378	-1.02213	0.537574	5.82194	1.37354	0.67128	1.03767	4.83068	1.15587	0.948424	0.81683	2.1113	0.0545815	-1.15885	-1.12215	0.828702	0.34581	2.25613	0.134351	-1.04974	-1.5607	1.76584	2.42428	-1.77506	0.954641
324	0.732723	2.0788	-0.212074	-0.183106	1.35294	-0.865019	-1.35572	0.440173	5.80196	1.47553	0.621429	0.51164	4.72253	0.549752	1.24758	0.879145	2.07804	0.152372	-0.747839	-0.877677	0.573547	0.537172	2.15079	-0.0673394	-1.05131	-1.54142	2.07137	2.43477	-2.72099	1.01721
325	0.837745	1.76368	-0.081962	-0.13606	1.62815	-0.687493	-1.83803	0.658951	5.5092	1.33776	0.745696	0.793389	4.20309	1.081	0.952912	0.780084	2.03438	-0.056015	-1.18024	-1.21141	0.755152	0.589526	2.21304	-0.442159	-1.26948	-1.25858	2.18281	2.4422	-3.28029	1.09267
326	1.12284	1.74061	-0.22001	-0.253499	1.7724	-0.443957	-0.712211	0.72426	5.2415	1.98397	0.643307	0.536993	4.22642	0.677092	1.13039	0.574493	2.0754	-0.0823702	-1.03849	-1.25	0.860166	0.463659	2.85652	-0.670815	-1.32029	-1.27543	2.11053	2.67557	-3.18671	1.08449
327	1.25437	1.65174	-0.357272	-0.180392	1.49816	-0.466968	-0.700695	1.00109	4.80019	2.15185	0.530929	0.270676	4.62271	0.242153	1.05825	0.774641	1.98392	0.12886	-1.26039	-0.479982	0.810699	0.386903	2.98186	-0.682377	-1.41139	-1.72857	2.30954	2.61856	-3.13597	0.916333
328	1.23068	2.15363	-0.467294	-0.173526	1.44153	-0.632544	-0.928692	0.808341	5.32698	1.96201	0.623269	0.296227	5.10173	0.776014	0.84926	0.755092	2.23234	0.54063	-1.32198	-0.95728	0.554291	0.313548	3.10805	-0.758093	-1.36782	-1.7432	2.29117	2.42077	-3.30671	1.14748
329	1.27018	1.93987	-0.372848	-0.0778728	1.17157	-0.499138	-1.33954	0.621384	4.60708	1.53609	0.430673	0.134395	5.18248	0.41195	1.03465	0.775243	2.22658	0.395608	-1.30532	-0.780308	0.952939	0.383355	3.05986	-1.13525	-1.34196	-1.37873	2.66324	2.40283	-3.61694	0.817627
330	1.28714	1.0975	-0.286825	0.364331	1.37026	-0.216705	-1.56263	0.72819	4.86931	1.24175	0.678159	0.499343	4.88957	0.115593	0.590007	0.905331	2.42759	0.534907	-1.39211	-0.949532	0.799099	0.647103	3.07751	-0.645021	-1.3648	-1.93697	2.44012	2.33778	-3.7242	0.688804
331	2.0724	1.6208	-0.386754	0.118763	1.06196	-0.395938	-1.22787	0.606917	4.74761	0.946485	0.72857	0.397372	4.69991	-0.464442	0.916332	0.617685	2.15569	0.666213	-1.18212	-0.916169	0.640469	0.740024	2.63945	-0.881037	-1.45487	-1.56875	2.92323	2.2828	-3.39692	0.943999
332	1.71651	1.63491	-0.525976	0.306299	1.44168	-0.0225658	-1.55887	0.719341	4.26806	1.04449	0.619796	0.439306	4.50929	-0.466017	1.02734	0.839823	2.34922	0.747507	-1.63933	-0.698929	0.987424	0.695002	2.88259	-0.928749	-1.54906	-1.83591	2.85315	2.19109	-3.82086	0.867412
333	2.12396	0.894132	-0.361856	0.209807	1.73917	-0.577043	-1.15921	0.721548	4.33114	1.40812	0.790857	0.470876	4.90477	-0.270051	1.025	0.75567	1.96075	0.972281	-1.41245	-0.467937	0.781686	0.99436	3.0831	-1.04784	-1.27893	-1.71722	2.83645	2.10492	-4.07676	1.23171
334	2.21314	0.761072	-0.159134	0.170454	1.21293	-0.216004	-1.41295	0.821629	3.63997	1.49581	0.509218	0.756225	4.77791	-0.494478	0.94942	0.682199	2.47398	0.985706	-1.33772	-0.846165	0.839941	0.895454	2.48545	-0.993375	-1.69073	-1.60914	3.09325	2.39743	-4.3669	0.973142
335	2.43001	0.699562	-0.17054	0.596976	1.32649	0.342816	-1.17276	1.18619	3.28714	1.21941	0.931488	0.345406	4.68622	-0.6304	1.02841	0.317967	2.66598	1.03316	-1.59036	-1.14986	0.997627	0.782739	2.71293	-1.4453	-1.27784	-1.65622	2.93204	2.32359	-4.20218	0.62716
336	2.17949	0.825855	-0.184958	0.632606	1.42951	-0.0258095	-1.94133	1.22238	3.45358	1.15908	0.585529	1.19233	5.18937	-0.247723	1.09589	0.417183	2.51524	1.22183	-1.47581	-0.835412	0.831242	0.838245	2.25954	-1.88077	-1.33313	-2.27439	3.01818	2.51287	-4.2467	0.733919
337	2.05848	1.39657	-0.237707	0.497634	1.46731	0.310983	-1.10078	1.02003	3.44603	1.079	0.432965	0.489507	5.06825	-0.730743	1.00209	0.253077	2.68784	1.30537	-1.53316	-1.02356	0.412539	0.836866	1.73372	-1.95028	-1.04607	-1.80714	3.51906	2.41653	-4.6024	0.672336
338	1.97984	1.0583	-0.159239	0.867813	1.73018	-0.0437629	-0.953885	0.980152	3.93551	1.06516	0.662378	0.446997	4.90976	-0.26504	0.920192	0.260987	2.80473	1.08759	-1.71083	-1.19333	1.03727	0.72703	2.08847	-1.99505	-1.08176	-2.24174	3.43762	2.51666	-4.86969	0.858182
339	2.50503	1.47678	-0.243276	0.913617	1.54066	0.580157	-0.973401	0.954406	4.81993	1.25271	0.800935	0.675314	4.94077	-0.5008	0.871168	0.0127189	3.17562	1.12581	-1.65841	-1.00045	0.123967	1.13573	1.70453	-2.18103	-1.00228	-1.63265	2.98012	2.47935	-4.55251	0.788678
340	2.58509	1.32563	-0.110208	0.916098	1.27883	0.459496	-1.16738	0.727153	4.0205	1.27589	0.482147	0.564542	4.83922	-0.291069	1.43021	0.595301	3.08645	1.30075	-1.43533	-1.1556	0.435363	1.03576	2.01686	-2.28838	-0.911436	-1.77003	3.27915	2.80047	-5.11643	0.924865
341	2.0461	1.18979	-0.0623871	0.874153	1.34105	0.481453	-1.64134	0.709506	4.70975	0.996541	0.796451	0.627285	4.32333	-0.694758	1.15826	0.331637	3.38731	1.1587	-1.23743	-0.482981	0.296886	1.08974	1.87341	-2.39914	-0.850592	-2.11361	3.53473	2.65328	-5.78281	1.08163
342	2.33156	1.23271	-0.170385	0.841794	1.2255	0.539818	-1.18048	0.968293	4.03841	0.777394	0.989816	0.648174	3.81218	-0.429203	1.34324	0.15933	3.43398	1.32703	-1.17147	-0.81679	0.347449	0.916223	1.6719	-2.66012	-0.778087	-1.45821	3.62907	2.62777	-5.19085	0.975113
343	2.0376	0.833135	0.103223	0.970612	1.52666	0.27092	-0.93577	0.670134	4.44209	0.753915	0.700782	1.03898	4.40213	-0.569373	1.49776	0.368218	3.17574	0.918556	-1.42817	-0.826897	0.708682	0.623387	1.48267	-3.00628	-0.784412	-1.93629	3.32813	2.74717	-4.8141	0.692684
344	2.22708	1.58785	-0.112513	0.328942	0.972657	0.485337	-1.37492	0.85937	4.51124	0.453536	0.994602	0.407809	3.90772	-0.846422	1.43504	0.571067	3.17221	1.08902	-1.05015	-0.471824	0.766171	1.04945	1.23857	-2.74414	-0.679964	-1.74964	3.6226	2.76963	-5.13477	0.725001
345	1.92136	1.27115	0.0080065	0.746687	1.69718	0.545739	-1.50144	0.970982	5.11367	0.917604	1.21297	0.215468	3.41556	0.273831	1.28458	0.0913328	3.45274	0.962223	-1.02502	-0.241307	0.442325	1.10019	1.35861	-2.91118	-0.769552	-2.02621	3.42391	2.50942	-6.02924	0.873784
346	2.54209	1.05492	-0.180563	0.72208	1.36163	0.484933	-1.6522	0.77298	4.99565	0.915197	1.21077	0.177643	3.32083	-0.307508	1.24032	0.128978	3.8794	0.943363	-1.04096	-0.462053	0.713889	1.05866	1.2777	-2.76203	-0.347468	-1.45599	3.3061	2.71668	-6.02439	0.518986
347	1.50288	1.11526	0.133055	0.941841	1.53017	0.676538	-1.47118	0.744467	5.16414	0.599189	1.16803	0.368566	3.17873	0.204447	1.55963	0.0571221	4.25761	0.874746	-0.98565	-0.237503	0.467365	1.08008	0.888822	-2.88129	-0.760765	-1.92533	3.23279	2.79485	-5.20059	0.619533
348	1.88088	1.99222	-0.075836	0.765053	1.48548	0.617406	-1.41613	0.63077	4.97547	0.857737	1.31561	0.288639	3.0702	0.0456055	1.29929	0.157096	4.2246	0.78733	-0.860133	-0.447356	0.638918	0.736405	0.973574	-2.9062	-0.658946	-1.70364	3.1019	2.72133	-5.12531	0.763899
349	1.8666	1.68252	-0.106339	0.654396	1.43338	1.23146	-1.29026	1.08722	4.76535	1.26355	1.18438	0.3074	2.60539	0.0581236	1.42741	0.21515	4.42096	0.698453	-0.881766	-0.0743488	1.25314	0.786998	0.775328	-3.1433	-0.620424	-1.66926	3.36883	2.70208	-6.19263	0.640827
350	1.59159	1.66373	0.155411	0.581194	1.23231	1.04565	-1.56339	0.68039	4.88182	0.984315	1.217	-0.0370511	3.04977	-0.162821	1.69227	0.24314	4.50366	0.627528	-0.617952	0.575682	1.01227	0.905748	0.760939	-2.90834	-0.645895	-1.98708	2.99049	2.43813	-6.5923	0.686036
351	2.19177	1.17961	-0.25501	0.317382	1.3692	0.61673	-1.99615	0.712593	4.85798	1.43249	1.07251	0.436575	2.89902	-0.160702	1.79858	0.410736	4.72718	0.147739	-0.547526	0.567498	1.4486	1.00009	0.727152	-2.91164	-0.725212	-2.26484	2.99576	2.3671	-5.23027	0.735802
352	1.58476	1.67402	0.00979455	0.413589	1.42188	1.13394	-0.874489	0.626759	4.40529	1.3119	1.55795	-0.00304038	2.46403	0.295155	2.07116	-0.0885868	4.66063	0.139285	-0.716229	0.511976	1.41598	0.767641	0.830695	-2.61937	-0.665407	-1.99181	2.88516	2.44568	-5.75104	1.52641
353	1.60922	1.19311	-0.228343	0.169312	1.479	0.886693	-1.03342	0.646573	4.75448	1.12629	1.40427	-0.241118	2.35242	-0.944454	1.92718	-0.0383262	4.83238	0.299275	-0.689697	1.13491	1.54437	1.0176	0.876108	-2.71413	-0.714338	-1.79298	2.9292	2.20289	-6.16166	1.4406
354	2.01428	1.32358	0.0608191	0.256368	1.41976	0.741268	-1.43752	0.748184	4.63275	1.12933	1.28959	0.0931245	2.6674	-0.221315	2.14838	0.0607447	4.87861	0.217053	-0.702639	1.30498	1.75878	0.860095	0.816644	-1.92604	-1.01891	-1.93183	2.98153	2.55785	-6.85844	1.21243
355	1.95158	1.14235	-0.123569	0.13979	1.17284	1.07966	-0.977937	0.585883	4.42289	1.40744	1.1773	-0.280248	2.63276	0.147145	1.75949	-0.178481	5.56828	0.127152	-0.330814	2.04	1.55798	0.928052	0.445113	-2.53639	-0.798582	-2.32697	2.78666	2.29311	-6.21264	1.6385
356	2.35311	1.38463	-0.190536	0.342308	1.58824	0.828835	-1.1039	0.628843	4.23548	1.58053	1.04972	0.199802	2.37547	0.121947	1.74796	0.155804	4.78317	0.134022	-0.169368	1.83922	1.63961	0.392845	0.712566	-2.00298	-0.908674	-1.97264	2.67604	1.95649	-5.65384	1.59451
357	2.28466	1.55212	0.0318921	0.445685	1.84681	0.829418	-1.0098	0.748984	3.84357	1.37001	1.06566	0.169464	2.6549	-0.0838015	2.00558	0.0017093	5.24846	-0.18758	-0.256645	2.44549	1.86365	0.464685	0.619967	-2.0021	-0.688988	-1.82285	2.54992	2.28056	-5.9597	1.29874
358	2.06776	1.2343	0.0908645	0.626853	1.57096	1.05078	-0.883933	0.72764	4.38097	1.39214	0.986406	0.266057	2.14392	-0.157684	1.54645	0.169953	5.32176	0.0641543	-0.00324843	3.23915	1.9692	0.371596	0.666427	-1.65146	-0.879021	-2.22058	2.56377	2.23695	-6.82888	1.23676
359	2.47325	1.51976	-0.163905	0.621809	1.29134	1.08267	-0.855551	0.792777	4.27284	1.65094	1.1707	0.359602	2.53143	-0.326512	1.51718	0.181707	5.37885	0.157353	0.0478673	3.04995	1.97766	0.634871	0.940228	-1.70903	-1.03338	-2.05128	2.52437	2.32425	-6.31271	1.39256
360	2.62417	1.78305	-0.0815536	0.219261	1.36114	0.770504	-0.750104	0.589442	3.95775	1.73046	0.689879	0.745311	2.5659	-0.294242	1.95597	-0.147049	5.5029	-0.0710551	0.135167	3.28419	2.35589	0.698057	1.05666	-1.40858	-1.25768	-2.19325	2.39785	2.32457	-5.90073	1.24325
361	2.08741	1.69676	-0.00657865	0.441268	1.31112	1.01068	-1.08636	0.779223	3.9352	1.45071	0.951738	0.521212	2.88348	-0.674293	1.6834	0.152353	5.53848	-0.0506802	-0.0458267	3.1085	2.29488	0.00633644	1.0608	-1.68967	-1.16217	-1.9952	2.4065	2.2196	-6.58334	1.12273
362	2.43067	1.85455	-0.00144292	0.33849	1.56052	0.821212	-0.772762	0.879482	3.65325	1.55534	0.797982	0.547556	2.52585	-0.0808728	1.82832	0.230317	5.72155	0.062064	0.320981	3.11915	2.60571	-0.00663369	1.40042	-1.20584	-1.12036	-1.91258	2.19625	2.21885	-6.51228	1.31229
363	2.42559	1.8315	-0.270504	0.540439	1.26996	0.803539	-0.893497	0.739087	4.20809	1.80528	0.891679	0.47983	2.34283	-0.509444	1.71624	0.327761	5.6869	-0.0145354	0.514444	3.61782	2.69829	0.262519	1.2863	-1.30891	-1.13183	-2.15455	2.21639	2.35631	-5.39833	1.16064
364	2.43776	1.60396	-0.12983	0.566103	1.64939	0.915814	-1.23465	0.779285	4.15857	1.85737	0.504994	0.896138	3.14139	-0.188731	1.59239	-0.116084	5.75358	0.0984402	0.805853	3.24377	2.67126	-0.236577	1.28936	-0.942693	-1.07489	-1.67359	1.94833	2.26694	-4.92596	1.0561
365	2.67227	1.66804	0.00710989	0.453898	1.39084	1.53365	-0.572793	1.02437	4.17101	2.05708	0.513308	0.705236	2.81417	-0.882133	1.62465	-0.232717	5.79676	-0.147186	0.576587	4.24392	2.78579	0.440422	1.07535	-0.631316	-1.10485	-1.48105	2.3024	2.19799	-6.35449	0.823142
366	2.69283	2.12619	-0.269278	0.438008	1.31706	1.21438	-0.559383	0.859318	3.59439	1.9726	0.509022	0.851857	2.88428	-0.564682	1.46149	0.0738962	6.05804	0.0141342	0.2271	4.06763	2.69492	0.321619	1.49946	-0.914782	-0.752362	-1.84433	2.41401	2.21476	-6.65211	0.826109
367	2.97065	2.1575	-0.215785	0.515753	1.59834	1.42433	-0.468549	1.0763	3.46299	1.90615	0.322105	1.11255	3.16732	-0.912371	1.39518	-0.238836	5.83992	-0.341062	0.386647	3.85727	2.7609	-0.190504	0.976633	-0.161153	-0.841161	-1.96864	2.32899	2.26957	-5.79895	1.10609
368	2.85278	2.2567	0.156948	0.128595	1.14157	1.55528	-0.765252	0.748893	3.28322	2.26778	0.276851	0.927394	3.12375	-0.168827	1.40082	-0.494667	5.74906	-0.223049	0.295597	4.12788	3.17088	0.509573	1.33595	-0.619997	-0.747089	-1.97399	2.34944	2.09135	-5.1635	0.992452
369	2.76753	2.13325	-0.0994186	0.792666	1.55203	1.86793	-1.51325	1.1613	3.9802	2.51496	0.284669	1.07257	2.49081	-0.522253	1.42143	-0.173235	5.2189	-0.257257	0.354764	3.99774	2.85962	0.15563	1.60802	-0.305153	-0.50087	-2.18813	2.31278	2.00262	-5.95669	0.69157
370	2.67362	2.29927	-0.125268	1.05147	1.4969	1.92559	-0.920741	0.889163	2.90104	2.21835	0.121314	1.19152	2.4357	-0.540196	1.24229	-0.450006	5.70109	-0.0643524	0.0572082	3.74578	2.88896	0.282007	1.52754	0.281333	-0.379823	-2.49505	2.2783	1.86476	-5.5023	0.543196
371	2.41754	2.34434	-0.00682654	0.700748	1.33558	1.74834	-0.279788	1.05648	3.83787	2.35573	0.14016	1.53232	2.80143	-0.732603	1.22728	-0.660148	5.4208	-0.541058	0.150152	3.85486	2.70232	0.301244	1.88664	0.108695	-0.321282	-2.56798	2.11814	1.9956	-5.44118	0.660946
372	3.15788	2.21509	0.116693	0.804386	1.31045	2.26483	-0.710512	1.13096	3.50921	1.84594	0.254883	1.21917	2.68151	-0.493272	1.14777	-0.529689	5.45117	-0.410598	0.0451222	3.86519	2.96108	0.416387	2.12432	0.45035	-0.361995	-2.01237	1.94914	1.87829	-4.53746	1.14133
373	2.27556	2.38019	0.196749	0.818716	1.75504	1.97551	-0.124326	0.980398	3.7115	1.91909	0.0783921	1.19848	3.02455	-0.43001	1.33778	-0.433049	5.02838	-0.528096	0.148294	4.06927	3.06557	0.251553	1.52038	0.192883	-0.051023	-1.90743	1.85686	1.89603	-5.05657	0.446832
374	2.68132	2.21264	0.25262	0.51476	1.59507	2.30548	-0.316872	1.13157	4.48179	2.24915	0.167244	1.08494	2.96203	-0.79505	1.13299	-0.463413	5.3514	-0.500227	-0.102654	4.09996	3.14907	0.221296	2.13148	0.612413	-0.370643	-2.29188	1.91266	1.95015	-5.76958	0.691598
375	2.81325	2.54276	-0.0577956	0.716738	1.07957	2.29187	-1.05814	0.821621	4.4139	1.79802	-0.14821	1.20405	3.10603	-0.652309	0.63559	-0.600999	4.72593	-0.710004	-0.310902	4.32034	3.40565	0.522763	1.47137	0.517577	-0.310637	-2.13462	1.91283	1.9297	-4.13218	0.438984
376	2.50518	2.48758	-0.220816	0.688536	1.41185	2.64387	-0.395381	0.976177	4.3369	1.93031	-0.540914	1.31536	3.17021	-0.316374	0.744701	-0.41148	4.94001	-0.875343	-0.476651	3.91748	3.0391	0.759216	1.61974	0.329217	-0.384148	-2.36457	1.8178	1.88636	-3.4757	0.551728
377	2.74212	1.98247	0.207042	0.698339	1.24664	2.56582	-0.253062	0.736921	4.2158	1.71235	-0.211605	1.41081	2.93241	-0.755574	1.01734	-0.555288	4.86707	-0.638056	-0.0461173	3.70809	3.07186	0.709992	1.40339	0.487079	-0.498416	-2.11563	1.88109	1.83542	-4.87373	0.442765
378	2.75401	2.22059	0.164617	0.691096	1.48836	2.18294	-0.571326	0.902283	4.4872	1.43155	-0.682828	1.66992	3.66584	-0.547175	0.936586	-0.199174	4.65278	-0.813971	-0.170989	3.90905	2.67549	0.864889	1.69125	0.774248	-0.512029	-2.37677	1.91787	1.99463	-4.40549	0.339719
379	1.83338	1.9096	0.338131	0.736406	1.91831	2.35197	0.0198988	0.910343	4.08394	1.76924	-0.545566	0.636455	3.8321	-0.47296	0.826472	-0.204671	4.55712	-0.749087	-0.44549	4.27254	2.55717	0.945623	1.68838	0.787332	-0.260417	-2.03193	1.95488	2.13531	-4.15591	0.521677
380	2.44709	2.02902	0.470031	0.976463	1.58871	2.20353	-0.0605839	1.1285	4.57905	1.53739	-0.788571	0.622918	3.61738	-1.00227	0.923536	-0.258257	4.21748	-0.579772	-0.0214579	3.54572	2.61846	0.750966	1.55247	0.811194	-0.653438	-2.4599	1.90493	1.74617	-3.01063	0.917954
381	2.29379	2.32539	0.447554	1.2111	1.7731	2.15071	-0.044025	0.92909	3.70955	1.84851	-0.799639	0.864948	3.67843	-0.943676	0.686365	-0.449295	4.37757	-0.700322	-0.325037	3.78069	2.14129	0.895145	1.72171	1.01005	-0.337841	-2.57297	1.83207	1.81182	-4.19084	0.615566
382	2.45069	2.06707	0.536968	1.34122	1.83389	1.95732	-0.0188093	0.943318	4.18908	1.24303	-0.429304	0.557741	4.24866	-0.818175	0.809375	-0.458777	4.34163	-0.653088	0.185481	3.83362	2.20865	0.893624	1.44199	0.678632	-0.0827415	-2.43526	1.88048	1.94228	-4.25585	0.268527
383	2.27421	2.17218	0.77831	1.21547	1.89205	1.97193	-0.303198	0.791361	4.30997	1.44416	-0.724852	0.0573743	4.28702	-1.32815	1.02558	-0.340582	4.45875	-0.461353	0.138883	3.84618	1.69538	1.25418	2.46852	0.787363	-0.682659	-2.53969	1.63933	2.00445	-3.44386	0.54678
384	2.33598	2.18799	0.743458	0.797477	1.60024	1.9127	0.200084	0.867902	4.45947	1.44707	-0.933135	0.398813	3.90582	-0.591506	1.28888	-0.936229	4.59075	-0.295382	0.399042	3.9009	2.11063	1.0928	2.20271	0.793396	-0.474502	-3.2194	1.9282	1.78344	-2.64753	0.712774
385	2.13008	1.92392	0.563492	0.748094	1.75575	2.18414	0.0488986	1.34014	3.40633	1.42322	-0.853856	0.581836	3.70427	-0.765269	1.18203	-0.905085	4.44079	-0.0141391	0.00144401	3.48288	1.6814	1.54468	2.15742	0.668747	-0.569785	-3.37343	1.62029	1.722	-3.80363	0.81098
386	2.43097	2.28311	0.557892	0.591603	1.4472	1.87907	0.152774	0.783069	3.31307	1.23627	-1.20633	1.00098	4.24665	-0.505882	0.779073	-0.899971	4.37505	-0.174119	0.648716	3.47718	1.39885	1.18791	2.51168	0.922553	-0.75146	-3.28912	2.03461	1.52922	-4.03139	0.756509
387	2.19716	2.26124	0.646426	0.198201	1.48902	1.97874	-0.155456	0.857969	4.23485	1.51847	-0.904705	1.0488	3.39382	-0.549619	0.907569	-1.07666	4.17869	0.391996	0.110129	3.73076	1.50283	0.806647	2.47176	0.431372	-0.656485	-3.53316	1.76145	1.54464	-3.1346	0.811709
388	2.31444	2.2163	0.0932474	0.323979	1.68581	1.79867	-0.138237	0.992123	4.20053	1.09591	-0.705255	1.34261	3.6538	-0.849219	0.951907	-1.19413	4.64655	0.0805264	0.599669	4.23976	1.71868	1.04991	2.77454	0.635403	-0.737231	-3.37553	1.51529	1.44639	-1.99462	0.937955
389	2.24512	2.03008	0.99072	0.117482	1.21799	1.58203	0.192642	0.952427	4.20877	0.895893	-0.920926	0.690381	4.00237	-0.717916	0.983436	-1.21667	4.10784	0.361255	-0.0633283	3.22223	1.50383	1.06653	2.90878	0.553107	-0.701978	-3.38869	1.21713	1.21206	-2.83891	0.972593
390	2.09068	2.05076	0.575358	-0.0115722	1.58054	1.5391	-0.518248	1.36011	3.01317	1.53383	-0.988843	1.18555	4.12161	-1.10211	0.843108	-0.968505	4.34901	0.452844	0.542838	3.51741	1.32218	1.40343	3.09683	0.415205	-1.10024	-3.23309	1.1568	1.01133	-3.28419	0.875088
391	1.88488	2.12974	0.759463	-0.067254	1.70103	1.73865	0.0886293	1.18511	2.05936	1.09734	-0.493689	1.61383	4.22443	-0.810143	0.644202	-0.99499	4.40966	0.519577	1.04799	3.9756	1.55171	1.52377	3.0566	0.34872	-1.00065	-2.93152	1.39508	1.25819	-2.5889	0.921484
392	2.72582	2.16516	0.426873	-0.78359	1.46181	1.36898	-0.113976	1.0247	2.851	1.2697	-0.872248	1.52063	4.52514	-0.673273	1.07706	-0.94544	4.22125	0.520218	0.713382	3.66108	1.3155	1.04725	2.70789	0.153095	-1.04427	-3.41431	1.32436	1.10301	-1.7924	0.895247
393	1.91803	2.29764	0.359117	-0.53287	1.9915	1.57669	0.00786977	1.31592	3.16306	1.08695	-0.834678	1.20031	3.957	-1.17751	0.523702	-1.16025	4.50763	0.678444	0.651135	4.3503	1.61561	1.1913	2.97975	0.0585594	-0.909474	-3.50758	1.76262	0.898017	-2.2764	1.1029
394	2.17654	2.13466	0.685907	-0.371137	1.4204	0.937038	0.391898	1.32955	2.76111	1.20933	-0.903319	1.77493	4.11599	-1.369	0.661726	-1.01787	4.24198	0.437723	0.642827	3.73549	1.56907	1.34075	3.01414	-0.407844	-1.16653	-2.63996	1.31581	0.76957	-2.11471	0.957564
395	2.10345	2.57817	0.273248	-0.730941	1.50494	0.915604	0.197593	0.876763	3.52692	1.06708	-0.781075	1.74068	4.39151	-0.483595	0.867358	-1.14345	4.55224	0.568402	0.751187	4.05224	1.40292	1.17099	2.42454	-0.337327	-1.07163	-2.25375	1.67176	0.941595	-1.34981	0.794295
396	2.26998	2.41065	0.567755	-0.866731	1.45205	0.801659	0.190794	0.992929	3.74133	0.831247	-0.980969	1.97643	4.18775	-0.751332	0.589667	-1.31493	4.20225	0.769503	0.944345	3.92756	1.7754	1.73645	2.58008	0.0865122	-1.24235	-2.70938	1.36661	0.853511	-1.05718	0.715677
397	2.04536	2.17124	0.288013	-0.146633	1.41874	0.545914	0.00216247	1.16084	3.48201	1.26126	-1.02967	1.49055	4.33158	-0.62335	0.49789	-1.29258	4.28922	0.665142	1.29126	3.95351	1.57152	1.13904	2.4673	0.277181	-1.12642	-2.72141	0.998964	0.84558	-2.01135	0.59664
398	2.34246	2.58163	0.583254	-0.299553	1.3955	0.46034	-0.112431	1.16715	3.46106	1.22485	-0.950704	1.91637	4.05654	-0.506907	0.245634	-0.917855	4.37224	0.378825	0.879237	3.74583	1.22699	1.40707	2.02862	0.244681	-0.857565	-3.06094	1.6278	0.959883	-1.27199	0.282563
399	2.72892	2.04791	0.685863	-0.32005	1.52336	0.659008	0.0669387	1.17119	2.90596	1.23447	-1.05718	2.66648	4.07741	-0.520497	0.413463	-1.13083	4.57142	0.202212	1.55231	4.0945	1.57545	1.05592	1.96242	0.17603	-1.14231	-2.36204	1.15078	0.930173	-1.26833	0.618941
400	2.62278	2.3473	0.472722	-0.206435	1.87965	0.362625	0.259347	1.19414	2.96244	1.31684	-0.730919	2.05943	3.90134	-0.761927	0.39945	-1.3035	4.80662	0.501793	1.14671	3.70355	1.3391	1.27421	2.05301	0.117285	-1.1404	-2.42956	1.11014	0.942225	-0.886301	0.666259
401	2.52569	2.26756	0.178959	-0.460182	1.67001	0.0212658	0.219216	1.16127	2.63785	1.18998	-1.02701	1.90886	4.04071	-0.782715	0.238239	-1.30357	4.66267	0.220932	1.24169	3.27161	1.62832	1.46852	1.98369	-0.0562877	-0.95121	-1.50884	0.785593	1.08648	-1.85622	0.829531
402	2.04693	2.18352	0.305275	0.302641	0.999391	-0.559966	0.117779	1.46051	2.9188	1.22821	-1.02819	2.66173	3.72441	-0.678037	0.214971	-0.711349	4.65876	0.259982	1.23447	3.21797	1.47697	1.37774	2.31643	0.0377153	-1.05048	-2.33037	1.06579	1.21488	-1.38004	0.664534
403	2.63832	1.94545	0.434031	-0.165018	1.41122	-0.116281	0.0609191	1.16534	2.5672	1.14775	-0.735404	2.18607	4.07982	-0.646248	0.495958	-0.959194	4.73858	-0.0887068	0.785334	3.25724	1.23462	1.18273	2.11267	-0.0510679	-0.889253	-2.31004	0.604063	1.24531	-1.30911	0.812963
404	1.94512	2.20563	0.389843	0.155014	1.23271	-0.212377	0.306752	1.30844	2.77615	1.27945	-0.601059	2.00008	3.73315	-1.25409	0.356855	-0.996611	5.0104	-0.012661	1.19286	3.4616	1.32338	1.60879	1.84634	0.262363	-1.21808	-2.56051	0.607794	1.43439	-1.29783	0.92269
405	2.33072	2.4854	0.390706	-0.192088	1.06905	-0.488969	0.0546279	1.21816	2.98624	1.48553	-0.773684	2.44533	3.96149	-0.716668	0.500614	-1.37961	4.64279	0.14779	1.21329	2.71076	1.32344	1.7003	1.97051	0.335974	-1.4498	-2.12115	0.391853	1.36853	-1.16804	1.02197
406	2.00232	2.15112	0.539939	0.179002	1.15989	-0.351652	0.512883	1.18131	2.91978	1.40258	-0.909988	2.34107	4.06903	-0.596542	0.433018	-1.0221	4.34705	-0.00551081	0.875702	2.31053	1.27545	1.56625	2.01065	-0.00337009	-1.28731	-2.71465	0.0695668	1.27033	-0.936608	0.73338
407	1.67855	2.10238	0.683746	0.247251	1.44048	-0.725869	0.192914	1.40466	3.37395	1.34441	-1.00428	2.61629	3.84273	-0.910686	0.138042	-0.690801	4.79555	-0.0447453	1.26127	2.56506	1.50672	1.61189	1.63171	-0.0852642	-1.64371	-2.5736	0.52559	1.50951	-1.27408	1.12683
408	1.74701	1.88345	0.563061	0.177858	1.23088	-0.596492	-0.00845089	1.39995	3.67147	1.20134	-0.97101	2.25239	3.80656	-0.871018	0.661705	-0.996515	4.57653	-0.086138	1.23074	2.39297	1.52989	1.56247	1.996	0.109915	-1.76708	-2.34644	0.300925	1.59401	-0.963789	0.74842
409	1.90806	2.10988	0.593416	0.483121	1.27007	-0.596003	-0.384223	1.26981	2.89977	1.6642	-0.837366	2.40295	3.9809	-0.837096	0.649093	-1.10745	4.59116	-0.0778454	0.891646	2.85415	1.60457	2.27067	2.05474	-0.225557	-1.60388	-2.5045	0.57428	1.7851	-1.16256	0.933432
410	1.56293	1.83854	0.627486	0.334661	1.05515	-0.513532	0.227328	1.16972	3.4826	1.56252	-0.811825	2.1729	3.5926	-0.576143	0.645041	-0.890263	4.1179	0.00809228	0.817777	2.49594	1.52482	2.43473	1.89689	-0.852322	-1.79408	-2.35115	0.49188	1.91282	-0.985847	0.915117
411	1.73078	2.09065	0.757516	0.808065	0.728597	-0.567523	0.136355	0.8114	3.31681	1.6077	-0.496962	1.61572	3.95565	-1.22834	0.505252	-1.09584	4.1066	-0.204093	0.629456	1.89278	1.3028	2.43694	1.61739	-1.16141	-1.77876	-2.48654	0.0801249	1.80704	-0.691322	0.70274
412	1.65561	1.31056	0.953797	0.417763	0.71581	-0.31144	-0.179949	1.16788	3.46761	1.44472	-0.567536	2.49302	3.90765	-1.14877	0.626005	-1.45882	3.92853	0.0683819	0.981444	2.35468	1.15653	2.2765	2.0775	-0.465405	-1.55754	-2.56229	0.560102	1.67381	-1.19298	1.22777
413	1.5468	2.07151	0.528567	0.4302	0.83861	-0.46224	-0.219129	1.2011	3.49704	1.34339	-0.909063	2.08113	3.44615	-0.938869	0.45186	-1.20122	3.8218	0.127758	0.406888	1.60324	1.32468	2.64478	1.44262	-1.03336	-1.90646	-3.04656	1.03403	2.01334	-1.21855	0.774191
414	1.80581	2.09321	0.913477	0.356348	0.97366	0.182612	-0.585224	1.02063	3.6443	1.50204	-0.0616248	2.67284	3.76185	-0.530292	0.398555	-1.21261	4.05639	-0.164634	0.237586	2.40542	1.18242	2.85544	1.69521	-0.529232	-1.33496	-2.84438	0.529451	1.90294	-1.02399	1.17933
415	1.54235	1.77085	0.801097	0.252527	0.778833	-0.341343	0.0652211	0.754118	2.9943	1.45601	-0.0570536	1.78641	3.83528	-0.994827	0.0914215	-1.16502	3.80966	-0.427444	0.259549	2.49575	0.657504	3.02767	1.68051	-0.248659	-1.36425	-2.53126	0.148905	1.71916	-0.663569	0.982125
416	1.4951	1.98471	0.627166	0.416556	0.663085	-0.34764	-0.546629	0.786742	2.87743	1.73332	0.0735004	1.76704	3.7265	-0.439556	0.344505	-0.857888	3.85121	-0.202293	0.090666	2.37198	1.18788	3.34897	1.40552	-0.33122	-1.32345	-2.6839	0.411702	2.10533	-1.1247	0.310826
417	1.32925	1.8242	0.92738	0.121524	0.664723	-0.0776477	-0.393988	0.783881	3.29562	1.89974	-0.200063	2.01774	3.75975	-0.368229	0.222779	-1.07087	3.71987	-0.144079	-0.299978	2.86877	1.05492	3.31797	1.6869	-0.842358	-1.38937	-2.90099	-0.0960475	2.37186	-1.47345	0.898802
418	1.38467	1.53402	0.486648	0.271144	0.544854	0.667313	-0.191228	0.974295	3.13373	1.67904	-0.237181	1.77452	3.64516	-0.405641	0.362135	-1.12897	3.97944	0.205782	-0.383865	2.40062	0.664649	3.07075	1.32896	-1.06365	-1.10633	-2.48173	0.276559	2.18133	-1.03107	0.549537
419	1.26107	1.65348	0.541409	0.0298051	0.73746	0.424775	-0.00906603	0.925613	2.92874	2.02096	0.178944	2.14469	3.1302	-0.826747	0.303261	-0.936933	4.14105	0.120224	-0.621366	2.96049	1.08272	3.15006	1.3866	-1.09958	-1.06819	-2.17119	0.820169	2.23237	-1.00595	-0.0849595
420	1.10145	1.46275	0.546936	-0.184033	0.709817	0.420162	-0.59974	0.663652	3.44713	2.2463	-0.106715	2.44146	3.0313	-0.938047	0.146687	-0.644278	3.67377	0.233243	-0.0203794	2.6748	0.485829	2.84685	1.52406	-1.29681	-1.25565	-2.69493	0.663762	2.27842	-1.70738	0.408624
421	0.756078	1.55939	-0.164329	-0.363829	0.343477	0.63283	-0.513612	0.72632	2.75779	2.18492	-0.186979	2.30982	3.53042	-0.864092	0.264049	-0.829951	3.07592	0.440058	0.0877758	2.32978	0.764062	2.66356	1.18994	-1.55591	-1.09086	-2.487	0.543758	2.22921	-1.43771	0.385313
422	0.389256	1.60751	0.028664	-0.353675	0.495374	0.877836	-0.494635	0.47992	2.99401	1.95563	-0.338486	2.40697	3.49299	-0.927539	0.114192	-0.674374	3.15956	0.49539	-0.206154	2.30796	0.741961	2.65694	1.65926	-1.71069	-1.13604	-2.08854	1.06124	2.04416	-0.673224	0.39555
423	0.231721	2.01294	0.0742019	-0.585999	0.227111	0.757322	0.0326439	0.695702	2.51419	2.25516	-0.133971	1.34271	3.52057	-0.795784	-0.0708634	-0.613941	3.24986	0.793403	0.0412736	2.32139	0.824937	1.77891	1.41183	-1.91914	-1.15903	-2.05503	0.645554	1.93078	-1.34558	0.813789
424	0.634065	1.7782	-0.272463	-0.745734	0.34814	1.40233	-0.022139	0.644357	2.93811	2.1772	-0.0328824	0.934752	3.3181	-0.918338	-0.254824	-0.47071	3.30348	0.777435	-0.414364	2.25736	0.612139	2.25	1.44876	-1.89088	-0.999884	-2.64552	1.11887	2.09619	-1.69001	0.85904
425	0.287804	1.52718	-0.182222	-0.588755	-0.265118	0.901022	0.257363	0.190352	3.03016	2.38629	-0.148776	1.21406	3.31574	-0.638791	0.1469	-0.363844	3.17363	1.29524	0.28969	2.25683	0.700717	1.8232	1.14786	-1.81798	-1.34943	-2.36452	1.23086	1.71097	-1.54635	0.84874
426	0.111203	1.80237	-0.230432	-0.555131	-0.0448666	0.859581	0.00319679	0.637179	2.60986	2.12357	-0.466107	1.40411	3.40799	-0.367074	-0.321478	-0.407378	2.78169	0.997926	0.143831	2.35141	0.609183	1.52654	1.11754	-1.72443	-1.19054	-2.78334	0.757346	1.77877	-1.03605	0.631487
427	0.164707	1.47813	-0.7402	-0.588851	0.106332	1.39372	-0.0552633	-0.0586208	2.41974	2.35742	-0.22286	1.66038	2.93329	-0.61623	0.0984024	-0.759949	3.08432	0.932063	-0.0680627	2.55765	0.119205	1.27895	0.845849	-1.6525	-1.20183	-2.56428	0.854085	1.65593	-1.54196	0.735931
428	0.422257	1.77072	-0.638669	-0.629545	-0.0541226	0.885544	-0.0223553	0.375384	2.33069	1.96112	-0.602188	1.74996	3.18415	-0.260761	-0.15139	-0.448312	2.93247	1.22599	0.398856	2.45642	0.432934	1.08184	1.03001	-2.19726	-1.16921	-2.50757	0.734414	1.57306	-1.57106	1.08621
429	0.857843	1.92193	-0.946193	-1.05255	-0.0897996	1.24419	0.131279	0.512219	2.23517	2.24543	-0.142031	2.22141	3.20141	-0.388347	0.0280602	-0.512632	2.82222	1.20558	0.45119	2.67575	0.435302	1.3644	1.25133	-2.12236	-1.35113	-2.09976	0.973731	1.54154	-1.63084	1.28538
430	0.338467	1.91186	-0.817159	-0.905903	-0.192384	1.13171	0.419345	0.195208	2.47928	2.25545	-0.562645	2.18138	2.77252	-0.272144	-0.0185757	-0.390792	2.79032	1.081	0.0871186	2.61552	0.24759	0.873319	1.45762	-2.12992	-1.36549	-2.30882	1.60903	1.36419	-1.35474	0.756139
431	0.419166	1.74542	-1.01482	-0.965195	0.00842092	1.60523	0.154587	0.102393	3.08163	2.03128	-0.492126	2.24156	2.83278	-0.458967	-0.21523	-0.492759	3.12058	1.18256	0.277692	2.94692	-0.160344	0.924752	1.07878	-2.65447	-1.45387	-2.16042	1.55792	1.83761	-1.05874	0.923466
432	0.420362	2.05268	-0.981698	-0.997639	-0.37822	1.11235	0.332231	0.0889093	2.36106	2.26494	-0.60844	1.76629	2.90484	-0.14575	-0.0290119	-0.940049	2.9581	1.96984	0.701964	3.19745	-0.215832	0.658235	1.36238	-2.60652	-1.45695	-2.54806	2.02206	1.3974	-1.67848	0.913047
433	0.894147	2.11004	-1.24007	-0.874576	-0.404889	1.22086	0.153656	-0.0981087	2.09131	2.50468	-0.640734	2.14333	2.89886	0.519324	0.00300187	-0.526059	2.92041	1.64282	0.682007	3.34922	-0.380243	0.56941	1.13719	-2.54162	-1.60661	-2.27376	1.75961	1.48293	-1.71552	0.797126
434	1.1926	1.53799	-1.0054	-0.914999	-0.688276	0.739955	-0.146693	-0.00314367	2.3938	2.45259	-1.12636	2.02925	2.85086	-0.127924	-0.407752	-0.479441	3.48376	2.13512	0.965017	3.3971	-0.380769	0.359354	1.03036	-2.64134	-1.31516	-2.69013	2.04123	1.50379	-0.625411	0.833894
435	0.869913	1.71918	-1.46462	-0.654018	-0.837907	0.730264	-0.12285	-0.273652	2.87285	2.29602	-0.758667	1.86469	2.82627	-0.100482	-0.356335	-0.366921	3.18454	2.14097	0.359929	3.1748	0.0971637	1.05618	1.31221	-2.88608	-1.469	-2.06508	2.19105	1.50997	-1.26115	0.915932
436	1.13707	1.48939	-1.51772	-0.798497	-0.721375	0.358904	0.205793	0.0701004	2.42491	2.54823	-0.794235	2.04855	2.70744	-0.0617077	-0.414219	-0.312748	3.17849	2.40684	0.673871	3.23488	-0.25045	1.03882	1.3139	-2.74568	-1.23224	-2.72659	2.08612	1.48451	-1.74494	0.381346
437	1.38425	1.44929	-1.20516	-0.47882	-0.513971	-0.12822	0.166302	-0.286481	2.68224	2.13933	-0.631139	1.91888	2.78014	0.0380297	-0.408639	-0.488524	2.95735	2.20689	0.552177	2.79649	-0.178887	0.474573	1.32159	-3.2028	-1.4574	-3.0141	1.35171	1.46557	-1.163	0.467208
438	1.47769	1.50974	-1.63437	-0.819418	-1.02573	0.0172636	-0.0450057	-0.488914	2.80802	2.37968	-0.598967	2.04182	2.51983	-0.210494	-0.555003	-0.569376	3.0677	2.80312	0.85415	3.36706	-0.199317	0.627019	1.43691	-3.07352	-1.1328	-2.47902	1.10499	1.11622	-1.37372	0.825837
439	1.28594	1.55605	-1.77665	-0.699453	-0.978162	-0.605074	-0.489251	-0.298618	2.84833	2.03739	-0.413618	1.84957	2.51283	-0.0293354	-0.076658	-0.451017	3.20286	3.53146	1.19321	2.97535	-0.35705	0.562457	1.13953	-2.78204	-1.30618	-2.76099	0.677156	1.25138	-1.40684	0.401903
440	1.2816	0.956349	-1.74991	-0.184258	-0.679399	-0.54145	0.339008	-0.38651	2.23921	1.9467	-0.954032	2.1323	2.38453	0.377363	-0.186827	-0.415317	3.13945	3.9558	0.945235	3.51705	0.399316	0.505723	1.31341	-3.1562	-0.947701	-2.60076	0.440736	1.48702	-1.96094	0.591788
441	1.01636	1.20291	-2.11044	-0.351621	-0.628296	-0.311513	-0.868458	-0.400422	2.65944	2.05937	-0.92341	1.98417	2.47052	-0.0301178	-0.476859	-0.612235	2.76501	4.24111	1.17588	3.51914	-0.301821	0.411583	1.28764	-3.39991	-0.839209	-2.57641	0.208017	1.33379	-2.02002	0.866248
442	0.837624	1.40119	-1.78211	-0.12556	-0.918905	-0.626508	-0.348029	-0.685513	2.56893	2.10518	-0.539851	2.9796	2.4208	0.460766	-0.898408	-0.270821	2.9832	3.95466	0.810031	3.29727	-0.773278	0.694873	1.04501	-3.08585	-1.10125	-2.34603	0.225251	1.5243	-1.17247	0.438872
443	1.09059	1.32859	-1.50402	0.0686541	-0.981477	-1.17161	-0.714757	-0.682065	3.11881	1.98102	-0.611939	2.37977	2.41291	0.41037	-0.838507	-0.135787	3.07615	4.37925	0.557715	3.34008	-0.288084	0.40548	0.936052	-3.37294	-0.877499	-2.77648	0.346433	1.37902	-1.31121	0.140953
444	0.96697	1.1999	-1.92735	0.567098	-0.910799	-0.914212	-0.394795	-0.907987	2.504	2.13196	-0.604031	2.92387	2.19504	0.306504	-0.807141	-0.423272	2.88216	4.50924	1.048	3.55382	-0.531583	0.069093	0.916612	-2.5903	-1.12767	-2.84839	0.190362	1.28913	-2.17171	0.663555
445	0.88728	1.27671	-2.07231	0.824649	-0.989318	-0.826859	-0.479645	-0.84237	2.57481	2.03493	-0.701911	2.58086	2.06574	0.225415	-0.927947	-0.317492	3.44913	4.58876	0.705915	3.47042	0.00752894	0.28689	0.723839	-3.14923	-0.778871	-2.50439	0.0467921	1.56652	-1.49577	0.962142
446	1.30376	1.1573	-1.87395	1.05608	-0.894214	-1.11497	-0.652614	-0.961944	2.44647	2.0094	-0.723789	2.33225	2.15279	0.530583	-0.863504	-0.0900295	3.63751	4.05023	0.944809	3.49677	0.0707736	0.206303	0.712847	-3.0216	-0.970219	-2.62831	0.207603	1.46223	-1.02405	0.302278
447	0.874777	1.28411	-2.2265	1.01996	-1.12322	-0.432258	-1.16045	-0.838047	2.41549	2.07881	-0.45352	2.94722	2.41375	0.425115	-0.885439	-0.188927	3.8273	3.70325	1.13172	3.72706	-0.210149	-0.0542564	0.637845	-2.84793	-0.980071	-2.32999	-0.165564	1.44605	-1.02087	0.702653
448	0.964628	1.07864	-2.37115	1.1721	-1.57797	-0.577544	-0.547588	-0.755231	2.56509	2.00471	0.219653	3.1821	1.98947	0.370857	-0.807664	-0.36822	3.44452	2.76731	1.07114	3.45804	-0.0268117	-0.226263	0.907189	-3.33399	-0.856874	-2.42447	0.0628909	1.67107	-1.86784	0.618735
449	0.872724	1.08442	-2.30846	1.29659	-1.37685	-0.481148	-0.756692	-1.05806	2.17142	1.80195	-0.50868	3.25204	2.21301	0.655692	-0.780483	-0.451492	4.0172	2.74899	1.13982	3.30746	-0.0355428	-0.147507	0.634903	-3.08829	-0.846055	-2.45685	0.00947646	1.78285	-1.33392	0.657637
450	0.919679	0.957289	-2.77161	1.56949	-1.22716	-0.869444	-0.574245	-1.09238	2.06067	2.13274	-0.64406	3.26379	2.10535	0.138662	-0.960247	0.0441895	3.86448	3.05792	0.981631	3.71149	-0.337461	0.124466	0.827253	-2.89484	-1.09712	-1.85661	-0.237207	1.45907	-0.700932	0.585488
451	0.660905	1.00923	-2.15991	1.46015	-1.23108	-0.609435	-0.805949	-1.04174	2.3186	1.92915	-0.0779907	2.88458	2.37467	0.41759	-0.54526	0.404334	4.17106	2.64117	0.411823	3.46013	-0.269998	-0.349003	0.924752	-2.89905	-1.17601	-1.97946	-0.384748	1.59484	-1.17978	0.357183
452	0.518688	1.21258	-2.61556	1.22982	-1.37227	-0.367501	-0.923141	-0.774004	1.79326	1.86877	-0.379489	3.00902	1.65638	0.121865	-1.15981	-0.0459072	3.94982	2.56989	0.715585	3.60433	-0.139582	-0.561506	0.428609	-3.45268	-0.726448	-2.04088	-0.22291	1.66705	-2.26249	0.775936
453	0.347548	1.12823	-2.13495	1.48044	-1.6716	-0.757268	-1.06502	-0.79422	1.7471	1.76327	-0.267216	3.34928	2.08563	0.419889	-1.30842	-0.082883	4.14963	2.90113	0.566718	3.55184	-0.39144	-0.0682337	0.313059	-2.97176	-0.786968	-1.68536	-0.541068	1.88055	-1.60602	0.642447
454	0.697842	1.03224	-1.75223	0.917164	-1.63969	-0.816831	-1.09827	-0.973013	1.38698	1.91738	-0.143181	3.85106	1.52809	0.288406	-1.09895	0.409277	4.01559	2.70257	0.88593	3.19318	-0.312658	-0.105949	0.457444	-2.9737	-0.95996	-1.70598	-0.372091	1.5231	-1.12474	0.537952
455	0.558342	0.835721	-2.34575	1.29529	-1.25325	-0.412662	-1.18781	-1.03381	1.60011	1.78157	-0.0931928	3.5375	1.87706	0.34577	-0.742614	0.627005	3.9327	2.66508	0.882765	3.52322	-0.482871	-0.202673	0.508543	-3.20018	-0.921748	-1.27488	-0.871889	1.59404	-1.0393	0.370105
456	0.348312	1.10561	-1.94995	1.48562	-1.22258	-0.334599	-1.33732	-1.22059	1.29987	1.66082	-0.165238	3.74261	1.54717	0.374852	-0.813682	0.446012	4.00925	2.30153	0.240904	2.95643	-0.547663	-0.457638	0.449599	-2.95035	-1.32971	-1.0567	-0.489569	1.76625	-1.72833	0.24187
457	0.346691	1.0164	-2.12117	1.10853	-1.80388	-0.103197	-1.24433	-1.26285	1.20687	1.72442	-0.304562	3.64022	2.09089	0.32019	-1.10416	0.501794	3.78874	2.01388	0.899138	3.24536	-0.505588	-0.501661	0.564926	-2.84551	-1.18319	-0.990979	-0.57338	1.84025	-1.18849	0.951479
458	-0.149633	0.837274	-2.2065	1.49216	-1.64555	-0.446609	-1.14992	-1.22314	1.33128	1.74936	-0.615483	3.32145	2.0486	0.596835	-1.12197	0.607627	4.0207	2.37922	0.479337	2.9494	-0.416964	-0.605995	0.769344	-3.63537	-1.3007	-0.638597	-0.650496	1.92822	-1.03902	0.286674
459	0.132574	1.29013	-1.75675	0.960219	-1.34362	-0.206617	-1.05969	-1.24672	0.674875	1.7361	-0.594098	3.48392	1.77618	0.638431	-1.04584	0.651024	4.3082	2.10141	0.51358	2.87115	-0.396853	-0.849151	0.882517	-3.35114	-1.02501	-0.968505	-0.650281	1.82088	-1.59451	0.343039
460	-0.575372	1.09266	-2.01942	0.660133	-1.36126	0.229188	-0.790899	-1.39355	1.36706	1.60413	-1.13683	3.68019	1.93884	0.509466	-1.45559	0.593345	3.87235	2.22661	0.865612	2.83363	-0.401208	-0.513415	1.30671	-3.59755	-1.37226	-0.152697	-0.536445	1.92486	-1.17351	0.15339
461	-0.0154524	1.04621	-1.66079	0.483632	-1.39437	0.309085	-1.01935	-1.31088	0.563276	1.25657	-0.709122	3.61727	1.96801	0.610247	-1.54199	0.61238	4.02881	2.07528	0.197601	2.97709	-0.570578	-0.93048	1.45386	-3.45459	-1.30172	-0.987925	-0.287378	2.19599	-1.71122	0.308117
462	0.0692404	0.992802	-1.58472	0.457924	-1.46287	0.308123	-0.846968	-1.21663	0.970642	1.52915	-0.755231	3.63947	2.01764	0.623904	-1.40923	0.516183	3.99172	2.61174	0.873128	2.49069	-0.335404	-0.583926	1.50786	-3.66603	-1.27084	-0.439451	-0.019353	1.95428	-1.60686	0.123135
463	-0.221918	1.08062	-1.4158	0.414174	-1.6413	0.415213	-0.785168	-1.37968	1.05114	1.48012	-0.71436	3.68174	2.18539	0.506876	-1.79744	0.580743	4.01054	3.18527	0.515541	2.64815	-0.537317	-0.53949	1.06961	-3.41702	-1.09714	-0.727387	-0.00332925	2.14819	-1.18239	0.142936
464	0.330121	0.994066	-1.32595	0.675742	-1.73748	0.20357	-1.30428	-0.997791	0.785306	1.2167	-0.946421	3.72503	2.14383	0.554163	-1.93626	0.833974	3.76035	3.84904	0.788252	2.80388	-0.392955	-1.1011	1.49099	-3.63218	-1.39076	-1.61806	0.0803812	2.00871	-1.55406	0.155538
465	-0.49792	0.908822	-1.61801	0.322814	-1.77424	0.449946	-0.894986	-1.18243	0.499366	1.45025	-0.806388	3.31471	2.10741	0.758748	-1.78752	0.5894	3.90152	3.7471	0.328981	2.49007	-0.433193	-0.655802	1.3171	-3.93254	-1.4322	-1.15308	-0.351366	1.69596	-2.22392	0.275712
466	-0.456047	0.665061	-1.36228	0.209109	-1.88127	-0.156016	-0.945003	-1.17692	0.712939	1.54058	-0.689481	3.84285	2.06348	0.440518	-1.71948	0.695682	3.61919	3.81043	0.198273	2.31675	-0.468814	-0.952981	1.53151	-3.15437	-1.32686	-1.35668	-0.177959	2.01025	-1.67626	0.195115
467	-0.0742045	1.15406	-1.26166	0.530194	-1.79521	0.302959	-1.02931	-1.01241	1.36146	1.31849	-0.922287	4.07691	2.20629	0.329433	-1.60046	0.579901	3.75567	3.29199	0.82416	2.39268	-1.01032	-0.800423	1.48127	-3.74587	-1.51788	-1.59779	0.165768	1.70964	-1.84186	-0.113761
468	-0.189124	0.729384	-1.31029	0.200852	-1.69692	0.342289	-0.83976	-1.32427	0.796843	1.34478	-0.794923	4.18867	2.02857	0.458986	-1.76505	0.727796	3.70336	3.4722	0.573305	2.45889	-0.68354	-0.614166	1.1165	-4.19356	-1.6509	-1.03625	0.0090638	2.03226	-2.20366	0.333909
469	-0.268599	0.813515	-1.33366	0.0327393	-1.86386	0.360853	-1.23236	-1.43599	0.92011	1.21227	-0.860312	3.71287	2.17881	0.815486	-1.99439	0.715379	3.50835	2.99882	0.545539	2.88208	-0.821042	-1.14307	1.54369	-3.68678	-1.5361	-1.63158	0.0708629	1.67547	-2.5442	0.589549
470	-0.566609	0.644788	-0.644814	-0.197164	-1.82295	0.528763	-1.06257	-1.36285	0.714013	1.43871	-0.839151	3.96402	2.3855	0.531523	-1.8993	0.760515	3.58189	2.82323	0.594977	2.57768	-0.734422	-0.561836	1.55515	-4.51064	-1.31353	-1.96374	-0.339395	2.04451	-2.22393	0.299363
471	-0.339787	1.03165	-1.00744	0.00562823	-1.86365	0.43372	-0.964562	-1.06543	0.227908	1.38395	-0.523356	4.2477	2.40308	0.393396	-1.98543	0.634574	3.61013	2.57949	0.51073	2.9448	-0.993412	-0.822806	1.38882	-4.32356	-1.34136	-1.56402	-0.389171	1.95537	-2.14306	0.397796
472	0.194035	0.680807	-0.750891	0.368937	-2.10467	0.702433	-1.06419	-1.28666	0.549215	1.27973	-0.710124	3.98602	2.22133	0.721088	-2.05948	0.73202	3.45592	2.29608	0.429062	2.8055	-1.37612	-1.03055	2.15173	-4.33185	-1.26371	-1.96684	-0.709816	1.46953	-2.61513	0.17997
473	-0.152733	0.808428	-0.978172	-0.0445949	-1.93401	0.118514	-1.09541	-1.19879	0.443345	1.18586	-0.0522748	4.0035	1.88347	0.0630815	-2.35869	0.414996	3.54462	1.89948	0.246946	2.50989	-1.31768	-0.628312	2.03404	-4.20014	-0.99543	-1.71804	-0.480597	2.02682	-2.72934	0.056994
474	0.0780842	0.779273	-1.01431	-0.393998	-2.20351	0.543472	-0.721614	-1.27059	0.428691	1.01793	-0.352944	3.97641	2.05071	0.63966	-2.17551	0.41201	3.96989	1.71046	-0.035227	2.74499	-1.20048	-0.850918	1.6642	-4.69162	-1.03238	-2.08665	-0.964053	1.83388	-2.43213	0.0357335
475	0.323693	0.611495	-0.67251	-0.143376	-1.76109	0.40855	-1.07078	-1.17301	0.768875	0.860782	-0.104263	4.0668	2.06121	0.444541	-2.18996	0.31184	3.48058	1.68374	0.571971	2.78519	-1.76336	-0.466343	1.96736	-4.12848	-1.13536	-2.43722	-1.0072	1.59068	-1.66364	0.651245
476	0.397348	0.669225	-0.403411	-0.13032	-1.88002	0.257963	-0.972404	-1.12926	0.65746	0.971242	-0.0585753	4.01158	2.16342	0.649166	-2.06097	0.292895	3.51107	1.34388	0.248757	3.12037	-1.80871	-0.78756	1.81287	-3.63487	-1.30587	-2.79786	-0.902656	1.82408	-2.24263	-0.26007
477	0.185246	0.347736	-0.0833072	0.167831	-1.59661	0.551623	-0.900219	-0.642525	-0.180807	1.08394	0.213211	3.93119	2.7795	0.418977	-2.32506	0.412869	3.29649	1.18008	0.431489	3.15865	-1.35313	-0.74532	2.11802	-3.7918	-0.966714	-2.95631	-0.829925	1.88862	-2.39893	-0.126251
478	0.69044	0.609599	-0.692131	0.321738	-2.33717	-0.0418502	-0.9934	-1.19699	0.418528	1.06376	0.128243	3.85655	2.47574	0.707761	-2.25518	0.193542	3.46471	1.33801	0.186313	2.83193	-1.59069	-0.508478	2.02095	-3.39054	-0.926877	-3.15064	-0.522042	1.83643	-1.13458	0.0465016
479	0.501428	0.762119	-0.292694	0.228973	-1.69979	-0.0274519	-1.04312	-1.1556	0.112297	0.957136	0.28042	3.57986	2.21582	0.347194	-2.5851	0.365655	3.57093	1.52498	0.0289385	2.64606	-1.99002	-0.596024	2.18816	-2.88717	-1.18236	-3.33164	-0.456858	2.02367	-1.99733	0.0405542
480	0.211935	0.926315	-0.261294	0.329308	-1.9842	0.100487	-1.03708	-1.15246	0.640606	0.964241	0.244597	4.33931	2.35037	0.698472	-2.43687	0.286251	3.52323	1.29357	-0.158526	2.67832	-1.93119	-1.02971	2.33413	-3.16423	-1.26054	-3.48246	-0.76729	2.00449	-2.15851	0.128445
481	0.447646	0.626887	-0.535173	0.333515	-2.12738	0.428673	-0.728781	-1.05467	-0.0381277	0.967484	0.692384	3.89879	2.5914	0.184462	-2.56628	0.0149683	3.53913	0.746773	-0.069684	2.39937	-2.05644	-1.10824	1.80796	-2.57995	-1.2019	-3.11914	-0.397932	1.64289	-1.42668	0.0784783
482	1.03943	0.514293	-0.624045	0.374391	-1.9515	0.543424	-1.37721	-1.07039	0.47776	0.733094	0.76837	3.46629	2.30215	0.596585	-2.41944	0.107582	3.30837	0.827843	-0.169587	3.25668	-2.24318	-0.990461	2.03754	-2.31707	-1.08095	-3.49118	-0.99985	1.77281	-1.32629	0.326188
483	0.778626	0.56436	-0.394729	-0.0648966	-2.15041	0.541243	-0.95947	-0.859736	0.237989	0.96263	0.816424	3.9065	2.21166	0.0646926	-2.31033	0.0935192	3.59264	0.758257	0.0367639	2.88713	-2.00235	-1.4993	1.77385	-1.91166	-1.22428	-3.18388	-0.813888	1.92671	-1.39568	0.198063
484	0.842581	0.343906	-0.459491	0.317384	-1.98712	0.431094	-1.15159	-0.902767	0.274688	0.756319	0.363152	3.89165	2.20827	0.0521428	-2.28714	-0.0622057	3.79737	0.740283	-0.485621	3.39266	-2.18582	-1.41948	2.16856	-1.27695	-1.40916	-2.95366	-0.63252	1.95851	-1.34934	0.173783
485	0.674253	0.45981	-0.632931	-0.328444	-2.31221	1.14851	-0.755268	-0.831432	-0.124271	0.715819	0.930797	3.63602	2.22908	0.24784	-2.19441	0.0442102	3.87785	0.211577	-0.417146	3.81101	-2.40914	-1.30607	1.57123	-1.21825	-1.06962	-3.33829	-0.518972	2.05378	-1.41022	0.18799
486	0.686047	0.535553	-0.183052	-0.338966	-1.99928	0.810807	-0.505401	-0.827184	0.0439241	0.875346	1.27824	4.56682	2.03677	0.376854	-2.33892	0.0193493	3.8048	0.265476	-0.302057	3.71055	-2.31747	-1.92968	2.02267	-1.39643	-0.925608	-2.65941	-0.261136	1.85612	-0.779318	0.183822
487	0.410403	0.447851	-0.4196	0.127439	-2.0871	0.669356	-1.28931	-0.820062	0.0798342	0.480971	1.35998	3.66936	1.81698	-0.0560084	-1.94098	-0.254249	3.94393	0.0558207	0.141074	3.78107	-2.43602	-1.43998	1.90962	-1.23638	-0.953926	-3.00834	-0.630382	1.90581	-1.11484	0.321616
488	0.33563	0.407559	-0.351886	-0.135912	-2.14713	0.884345	-1.27368	-0.806235	0.0492258	0.427506	1.15053	3.98703	1.94048	-0.0361857	-2.37095	-0.125557	4.05316	0.165708	0.139626	3.89751	-2.2641	-1.92215	1.94988	-0.902428	-0.810926	-3.29357	-0.529439	1.7369	-2.26249	-0.0784878
489	0.459123	0.572174	-0.70568	-0.0651142	-2.05206	0.834748	-1.26134	-0.780729	-0.002186	0.560152	1.32092	4.02422	2.21016	-0.18018	-2.04609	-0.0640727	3.68124	-0.350073	0.18576	3.57853	-2.44733	-1.87129	2.0388	-0.983111	-0.906299	-3.11962	-0.421334	1.76405	-1.3545	-0.0468168
490	0.173323	0.404587	-0.560578	0.155115	-2.02241	0.728242	-1.16892	-0.749079	0.13254	0.341232	0.730312	4.17022	2.10946	-0.449081	-2.25309	0.252547	4.10929	-0.448383	0.465721	3.96313	-2.74195	-1.72871	1.62794	-0.699314	-0.825559	-2.5641	-0.58172	1.66854	-1.24307	0.325063
491	0.25801	0.55311	-0.0515556	-0.298661	-2.5014	1.20067	-1.4671	-0.95173	0.0879039	0.542069	1.0238	3.81533	1.97806	-0.281652	-2.22215	0.173527	3.50322	-0.730747	0.741521	3.71747	-2.3494	-2.05017	2.08932	-0.23984	-0.73766	-2.72384	-0.395254	1.76791	-0.969417	-0.443935
492	0.358542	0.362886	-0.216541	-0.118595	-2.34483	1.30641	-1.4811	-0.786842	-0.0335575	0.317033	0.876551	3.95963	2.22432	-0.385787	-2.07598	0.225532	3.67978	-1.01291	0.817203	3.91742	-2.4389	-1.78762	1.04649	-0.596953	-1.095	-2.88375	-0.485505	1.83889	-2.07164	-0.06752
493	0.15762	0.119233	-0.210441	-0.23245	-2.09882	1.20131	-1.42996	-0.842029	0.123939	0.542462	1.00427	3.96246	1.95441	-0.522043	-2.01594	0.0758337	4.01694	-1.09985	1.00015	3.5207	-2.67367	-1.98389	1.3705	-0.284145	-1.12346	-2.38539	-0.52514	1.96184	-1.74646	-0.341541
494	0.388256	0.468777	-0.635562	0.120432	-2.62927	1.12404	-1.39456	-0.880113	0.0143521	0.264497	0.743138	4.14507	2.04963	-0.414768	-2.05631	0.0950294	4.08146	-0.980874	0.911589	3.66782	-2.64665	-1.47702	1.15064	-0.203557	-1.18509	-2.25284	-0.406315	1.76214	-1.24808	0.316767
495	0.761111	0.273187	-0.288596	0.270854	-2.3955	0.513436	-0.943659	-0.885918	0.0215992	0.206137	1.08975	3.80263	1.91205	-0.578547	-2.23911	0.335491	4.13957	-1.14594	0.933016	3.16662	-2.61208	-1.4344	1.34193	-0.743595	-1.25904	-2.88697	-0.582368	1.89012	-1.47747	0.334843
496	0.231373	0.201553	-0.488519	-0.158666	-2.32711	0.719419	-0.849261	-0.549424	-0.0823349	0.147491	1.3758	4.01999	2.20479	-0.205958	-1.93788	0.268849	4.02992	-0.808911	1.0705	3.44325	-2.4763	-1.09976	1.0156	-0.495593	-1.76684	-2.41225	-0.0382408	2.04825	-2.37929	-0.35534
497	0.449188	0.265929	-0.791274	0.30127	-2.45695	0.756673	-0.851776	-0.859092	-0.366868	0.202451	0.832167	4.03697	1.64666	-0.638246	-1.98188	0.388604	4.22982	-1.40462	1.22996	3.22322	-2.07133	-0.854409	1.31027	-0.420213	-1.30951	-1.96219	-0.130167	2.0556	-2.22046	-0.588782
498	0.485963	0.286129	-0.265628	0.280512	-2.71547	0.368816	-0.894261	-0.712664	-0.149273	0.060594	0.749577	3.89969	1.67129	-0.748886	-1.97041	0.0723612	3.89062	-1.06335	1.34793	3.43226	-2.14464	-0.369037	1.20114	-0.226618	-1.24349	-2.74534	0.0932665	2.10496	-2.04765	-0.229485
499	0.32589	0.17113	-0.274644	0.33077	-2.66864	0.886057	-0.92934	-0.86953	-0.115725	0.0577926	1.11653	4.04309	1.51844	-0.443932	-1.95814	0.299265	4.03536	-1.30788	0.919946	3.11676	-2.05027	-0.559884	1.54655	-0.475518	-1.40959	-2.00985	-0.245362	1.97234	-2.33895	0.239516
500	0.644614	0.282704	-0.264834	0.419423	-2.60923	0.937848	-0.740852	-0.983005	0.159924	0.193164	0.5989	4.1013	1.65597	-0.48502	-1.75973	0.0465633	4.07875	-1.31995	1.06833	3.33991	-2.04277	-0.455623	1.14247	-0.520575	-1.45868	-2.53353	0.36674	1.76164	-2.48746	0.432806
501	-3.12963	-1.12139	7.47761	-0.524023	-0.416146	0.0542956	3.32763	0.349889	-2.69107	-0.879212	-0.0503667	-4.14576	-3.17317	0.220255	0.143718	-1.44523	-2.04591	-2.48435	0.582626	-0.307624	1.25007	-0.40438	2.5199	-0.524121	1.78701	0.13033	-1.07786	-1.82796	1.17453	-1.76618
502	-3.07204	-0.951488	7.73727	-0.760997	-0.3624	-0.614803	3.17006	0.383566	-2.37421	-0.738306	0.0703099	-4.06947	-3.26875	-0.0491626	0.261785	-1.31938	-2.34169	-2.17767	0.1948	-0.00534902	1.36334	-0.556027	2.07932	-0.678779	2.06981	0.284433	-1.11343	-1.62548	0.826174	-1.79755
503	-2.78245	-0.753216	7.06334	-0.771465	0.408432	-0.353564	3.19771	0.734768	-2.45555	-0.485767	-0.128992	-3.94981	-3.31038	0.0656618	-0.0179727	-1.16118	-2.27956	-2.2798	0.35437	-0.401322	1.18827	-0.375713	2.45783	-0.423675	1.73767	0.663907	-0.991072	-1.53173	1.40974	-2.31047
504	-2.96498	-0.949979	7.18287	-0.638752	0.452686	0.0139991	3.60625	0.673574	-2.86454	-0.560612	-0.128089	-4.45234	-3.37043	0.0979323	0.167265	-1.16469	-2.25688	-2.15824	0.411343	0.0950017	1.25205	-0.371897	2.12381	-0.604393	2.07307	0.301587	-1.07856	-1.91626	2.00282	-2.08337
505	-2.85481	-0.36814	7.65307	-0.374051	-0.170445	-0.373965	3.03419	0.815971	-2.58064	-0.576884	0.251509	-4.14621	-3.38841	0.237833	0.194823	-1.12703	-1.9894	-2.58484	0.0855935	-0.114552	1.55491	-0.709807	2.13853	-0.71219	1.87235	0.901029	-1.26365	-1.66998	1.15899	-1.92684
506	-2.96194	-0.632653	7.62374	-0.182607	-0.181435	-0.605145	3.2623	0.862559	-2.72718	-0.598427	0.227057	-4.13404	-3.34004	0.215613	0.378863	-0.98301	-1.86595	-2.15864	0.0138526	-0.30188	1.18773	-0.441887	2.1553	-0.703277	2.22553	0.633485	-1.38082	-1.68466	1.47764	-2.11315
507	-3.23095	-0.766589	7.30105	-0.632992	0.134142	-0.664112	3.22627	0.749777	-2.03932	-0.529756	-0.185576	-3.74117	-3.31938	0.334113	0.323668	-1.01998	-2.26978	-2.23607	0.326828	-0.335275	1.51492	-0.514182	2.22646	-0.518536	2.27051	0.40592	-1.02802	-1.41078	1.60717	-2.06836
508	-3.45299	-0.916152	7.58562	-0.0903462	0.47221	-0.632066	3.05278	1.09366	-2.35524	-0.48729	-0.414434	-3.55954	-3.2638	-0.150137	0.555441	-0.887886	-1.96726	-2.19388	0.257434	0.0110009	1.45299	-0.768529	2.26722	-0.600444	1.92509	0.174605	-1.1534	-1.37146	1.83751	-1.50184
509	-3.32166	-0.915518	7.81559	-0.423707	0.664506	-1.06781	3.29123	1.00776	-2.39568	-0.473215	-0.155778	-3.42845	-3.02175	-0.19801	0.422508	-1.06201	-1.68868	-2.08036	0.176617	0.0152546	1.3699	-0.275195	2.55316	-0.590154	2.15587	0.331792	-0.914281	-1.39359	1.25765	-1.91704
510	-2.869	-1.11264	7.70899	0.119785	0.725261	-1.02881	3.76977	1.00787	-2.14672	-0.675572	-0.42872	-3.14601	-2.56875	-0.0729129	0.579241	-0.773004	-1.81034	-1.69697	0.267206	-0.185239	1.46906	-0.455741	2.65185	-0.425138	2.4127	0.119582	-1.03816	-1.06031	2.42887	-1.69729
511	-3.02897	-0.843976	7.11337	-0.194806	1.20428	-0.846466	3.75531	1.17809	-1.82629	-0.645994	-0.441124	-3.1618	-2.97655	-0.232063	0.187707	-1.14823	-1.76322	-1.73525	0.493312	0.0420925	1.46662	-0.482908	2.02541	-0.64923	2.28343	0.591767	-1.38419	-1.39676	2.35219	-1.78902
512	-2.86533	-1.18383	6.92055	0.225809	1.01645	-1.32083	4.37414	1.36212	-1.53587	-0.80238	-0.616534	-3.28549	-2.95632	-0.165706	0.211646	-0.706596	-1.65785	-1.81639	0.0416451	0.239065	1.80447	-0.113301	2.12867	-0.0905081	1.94729	0.300721	-1.07005	-1.22837	1.54008	-1.50592
513	-2.9052	-0.848055	7.0299	0.272388	1.13185	-1.08314	4.59527	1.18126	-1.93208	-0.644728	-0.693262	-3.5726	-2.72476	-0.0695316	0.230291	-1.07948	-1.72477	-1.52847	0.569339	-0.0626842	1.85267	-0.363477	2.24914	-0.429222	2.47745	0.320706	-1.32313	-0.966076	2.11927	-1.43139
514	-3.13793	-1.02986	7.10761	0.208964	1.76102	-1.00766	4.55203	1.18742	-1.59649	-0.93583	-1.17498	-3.56605	-2.85844	0.352201	0.588103	-1.26734	-1.66821	-1.64366	0.536836	0.213029	1.9178	-0.129849	2.38818	-0.591272	2.50125	-0.0375535	-0.791696	-1.07665	2.00031	-2.13929
515	-2.83569	-1.02397	6.51093	0.143679	1.13246	-0.532138	4.78687	1.31159	-1.23153	-0.196343	-0.535304	-2.73345	-2.84909	0.244569	0.334285	-1.005	-1.99681	-1.61139	0.327881	0.00362825	1.82934	-0.137349	1.96618	-0.275545	2.32735	0.174827	-1.10605	-0.580915	2.05752	-1.58242
516	-3.24181	-0.892941	6.09741	0.0496276	0.885299	-0.549595	4.52082	1.49743	-1.80494	-0.696509	-0.669441	-2.82627	-2.84029	0.0240913	0.0650875	-0.939335	-1.60635	-1.53713	0.039313	0.258592	1.63417	-0.211038	2.19081	-0.136492	2.31694	0.413877	-1.1387	-0.717645	1.01236	-1.51408
517	-3.2932	-0.998831	6.36636	0.362026	1.49136	-0.109699	4.56041	1.37389	-1.92576	-0.678348	-0.83146	-3.55671	-2.93474	-0.185214	0.35368	-1.36577	-1.59403	-1.50155	0.0731021	0.081744	1.8427	-0.1367	2.10181	-0.199081	2.63274	0.305243	-0.841562	-0.513875	1.62117	-1.02537
518	-3.17744	-1.28152	5.84929	0.220427	1.34891	-0.372449	5.32821	1.51849	-1.19573	-0.349656	-1.20343	-3.44369	-2.93221	-0.213372	0.0538863	-1.31966	-1.72776	-1.76508	0.268622	0.293583	1.7963	-0.141564	1.84164	-0.476509	2.46114	-0.474112	-1.19777	-0.549963	1.36862	-1.93445
519	-3.09411	-0.638139	6.04566	0.326798	1.65485	-0.489687	4.6439	1.37882	-1.41668	-0.373575	-0.985363	-3.74093	-3.0827	-0.00431582	0.396582	-1.3859	-1.64413	-1.71541	0.436595	-0.112149	2.03613	-0.295162	2.01746	-0.426583	2.43311	-0.558041	-1.2785	-0.482	0.974785	-1.66141
520	-3.34907	-1.19905	5.30086	0.17911	1.5855	-0.345903	4.32963	1.85689	-0.772866	-0.290961	-1.56038	-3.69157	-3.18156	-0.405345	0.171522	-1.254	-1.44412	-1.24513	-0.0609569	-0.189765	1.90493	-0.364098	1.90618	-0.462521	2.62821	0.411554	-0.799505	-0.403756	0.655754	-1.80608
521	-3.10922	-0.873348	5.20441	-0.177357	1.43646	0.0435088	4.4495	1.81297	-0.750359	-0.407711	-1.29469	-3.30419	-2.93909	0.00973075	0.733082	-1.33085	-1.61186	-1.40362	-0.639106	0.081691	2.29008	0.122796	1.98978	-0.531054	2.61791	0.205187	-0.666087	-0.733165	1.37847	-1.46515
522	-3.01385	-0.430593	5.01077	-0.264601	1.60954	-0.41188	4.0546	1.73228	-0.86986	-0.204357	-1.23095	-3.58331	-3.12387	-0.386947	0.0209014	-1.27409	-1.69659	-1.39493	-0.200903	-0.00328714	1.96356	0.0468619	1.63179	-0.399628	2.78083	-0.117385	-0.901373	-0.78404	0.87781	-1.52742
523	-2.7186	-0.791402	4.92867	-0.229749	2.07283	0.152762	3.86811	2.10778	-0.640773	-0.448114	-1.17614	-3.50575	-2.88464	-0.34545	0.281014	-1.42288	-1.32166	-1.2363	0.314517	0.0901861	2.06737	0.238493	1.90728	-0.39616	2.68378	0.149097	-0.757952	-0.59587	0.229518	-1.69541
524	-3.06506	-0.981158	4.48962	-0.849169	1.79375	-0.193167	4.30378	1.97834	-1.50852	-0.354488	-1.49036	-2.9418	-2.86001	-0.334705	-0.0340373	-1.27754	-1.43031	-1.2187	0.0868215	-0.10591	2.27534	0.191688	1.81287	-0.0325875	2.91787	-0.156102	-0.850984	-0.562506	0.951946	-2.21229
525	-3.61139	-0.439953	4.40087	-0.308362	1.76678	0.0178544	3.70501	1.89588	-0.516308	-0.341198	-1.17369	-3.4411	-2.88369	-0.449176	0.523197	-1.49225	-1.71656	-0.831554	-0.451817	0.0576269	2.21541	1.10316	1.81046	0.0642321	3.01263	0.36615	-1.16043	-0.819353	1.91069	-1.77517
526	-3.19343	-0.828816	4.27257	-0.228443	1.53806	-0.018589	4.00283	2.06128	-0.901914	-0.461023	-1.30916	-3.7364	-3.05922	-0.909721	0.313303	-1.54156	-1.39749	-0.985495	0.000934579	-0.0636276	1.92712	1.24509	1.38433	-0.569344	2.7075	0.108472	-0.771661	-0.691848	0.777926	-2.2634
527	-3.25154	-0.939975	4.1125	-0.177824	1.57183	0.400256	4.02956	1.77763	-0.951122	-0.212996	-1.36412	-3.20206	-3.17059	-0.33623	0.769761	-1.66014	-1.57578	-0.923367	0.254679	0.2519	2.30528	1.18719	1.53743	-0.388321	2.96248	-0.081359	-1.25854	-0.592366	0.348819	-1.53714
528	-3.11033	-0.308399	3.92751	-0.649513	1.67709	0.00351223	3.63193	2.00345	-0.36381	-0.340065	-1.20223	-2.8363	-3.30402	-0.398214	0.657266	-1.61106	-1.52681	-0.727162	-0.043402	-0.192846	2.26489	0.993466	1.7941	0.0355595	2.89682	0.235582	-1.188	-0.728351	0.919755	-1.71693
529	-3.02769	-0.623405	3.73986	-0.848792	1.83924	0.152108	3.68166	2.08718	-0.838984	-0.533857	-1.16642	-3.45662	-2.75613	-0.363228	0.547746	-1.40082	-1.29524	-0.793142	-0.384965	0.185039	2.28748	1.69489	1.89373	0.0468218	2.82146	0.265792	-1.66986	-0.89667	1.41636	-1.14582
530	-3.18444	-0.606181	3.61881	-0.719206	0.840538	0.238794	3.54157	2.08029	-0.870058	-0.267582	-0.955933	-2.58045	-2.79956	-0.268902	0.529531	-1.5611	-1.3386	-0.537151	-0.161204	-0.351905	2.09262	1.40867	1.88913	-0.812778	2.81365	0.158297	-1.51845	-1.13518	0.615782	-1.92841
531	-3.74646	-0.52102	3.99188	-0.809752	1.13463	0.575136	3.81364	1.93005	-1.01099	-0.225486	-1.12642	-2.84928	-2.83029	-0.0920145	0.57307	-1.54202	-1.3908	-1.00816	0.323968	-0.163854	1.93893	2.20654	1.50429	-0.704952	2.9699	-0.177278	-1.69693	-0.849425	0.992863	-1.72907
532	-3.59758	-0.74152	3.34645	-1.05877	1.1781	0.453234	3.60225	1.80006	-0.874937	-0.306069	-1.28891	-2.62161	-2.53067	-0.0800841	0.54526	-1.45013	-1.47645	-0.925575	-0.149008	0.0811267	2.31941	1.68732	1.75346	-0.714299	3.30248	0.208906	-1.24332	-1.25197	0.986938	-1.57094
533	-3.49515	-0.507823	3.58321	-1.11375	0.553993	0.568161	3.50294	1.69308	-1.46181	-0.203425	-1.44748	-3.10341	-2.74596	-0.441221	0.410123	-1.63761	-1.24793	-1.10967	0.011236	-0.489183	2.50739	1.82019	1.72278	-0.952825	2.77816	-0.11516	-1.44691	-0.976448	0.733768	-1.27722
534	-3.65522	-0.673231	3.2014	-0.891494	0.608671	0.367943	2.97035	1.95278	-1.18381	-0.306925	-1.31999	-2.54698	-2.44096	-0.167908	0.369155	-1.5432	-1.38292	-0.992499	-0.0518028	-0.537806	1.86381	1.34129	1.65562	-1.20376	3.24652	0.0771359	-1.66296	-1.0976	0.0193312	-1.76257
535	-3.90059	-0.68282	3.25709	-1.13397	0.833525	0.806391	3.60697	1.80868	-1.52724	-0.138393	-1.24626	-3.03134	-2.54927	-0.131237	0.724461	-1.60143	-1.38752	-0.782121	0.443434	-0.170833	1.82714	0.410053	1.58399	-0.886158	3.31777	-0.423636	-1.49386	-0.841177	0.457998	-1.66062
536	-4.13703	-0.619424	3.05718	-0.975932	0.600173	0.459473	3.54933	1.84957	-1.3322	0.105141	-1.13889	-2.75943	-2.48734	0.108044	0.806309	-1.59986	-1.38916	-0.770187	0.0334221	-0.74421	1.58802	0.879917	1.3045	-2.06069	3.33726	-0.440642	-1.46039	-0.823764	1.35554	-1.64094
537	-3.79349	-0.837496	3.07798	-1.0167	0.723159	0.82298	3.41902	1.78269	-1.38201	0.0657319	-1.1934	-2.93739	-2.33932	-0.146341	0.799539	-1.48606	-1.54536	-1.31804	0.600311	-0.761202	1.58982	1.0688	1.30148	-1.8701	3.58939	-0.0502033	-1.59051	-0.931013	0.139375	-1.83852
538	-3.64871	-1.0252	2.89629	-0.636799	0.402586	1.12319	3.49997	1.95965	-1.46383	0.130372	-1.29512	-2.69351	-2.26014	-0.421872	0.816878	-1.48705	-1.5082	-1.02317	0.799375	-0.473132	1.77198	0.430606	0.986727	-2.12088	3.15143	0.11112	-1.39566	-0.66275	-0.285565	-1.87656
539	-3.8417	-0.990741	3.0713	-0.789717	0.979763	1.12413	3.46122	1.40686	-0.993014	0.0286373	-1.32528	-3.21108	-2.00092	0.0388602	0.793686	-1.12099	-1.57707	-0.944585	0.277438	-0.633632	1.89189	0.429309	1.13577	-2.70624	3.62089	-0.404645	-1.24131	-0.683029	0.322183	-1.77602
540	-3.45906	-0.545511	2.71997	-0.653159	0.535862	1.22295	3.18448	1.45554	-1.25971	-0.0299341	-1.27241	-2.45279	-2.24479	0.306851	0.776537	-1.35429	-1.74298	-0.992595	0.57107	-0.310646	1.53109	-0.25167	1.30613	-3.04942	3.79183	0.100561	-1.14264	-0.875503	-0.291748	-2.11498
541	-3.55646	-0.834594	2.45726	-0.525399	0.664274	0.761351	3.60438	1.66977	-0.999488	0.223151	-1.42871	-2.38793	-1.97702	0.000966869	0.76504	-1.24935	-1.38626	-1.10391	0.543067	-0.654908	1.36042	-0.0252843	0.85252	-2.81884	3.38974	0.398378	-1.41623	-0.49092	-0.557853	-1.69358
542	-3.8599	-0.695644	2.43026	-0.553612	1.05278	1.30431	3.14849	1.70456	-1.11563	0.250784	-1.21371	-2.60193	-2.01959	0.120996	0.874464	-1.35446	-1.60623	-0.685785	0.597091	-0.782477	1.28665	0.520074	0.680999	-3.36055	3.49684	-0.0332418	-1.371	-0.758263	-0.342771	-1.54926
543	-3.74044	-0.816034	2.69013	-0.356402	1.08352	1.10136	2.89212	1.13921	-0.962833	0.196231	-1.19613	-2.8848	-2.19232	0.0220317	0.866186	-1.34081	-1.69324	-1.15453	0.655222	-0.755357	1.16942	-0.191182	0.561169	-2.95352	3.42545	0.281136	-1.11376	-0.858245	0.41001	-1.65194
544	-3.35385	-0.727149	2.57657	-0.227535	1.29706	1.07218	2.91204	1.37061	-0.917944	0.395784	-0.918042	-2.97706	-1.50441	0.075267	0.938857	-1.09745	-1.77537	-0.418457	0.835949	-0.329297	1.34989	-0.44061	0.547927	-3.32109	3.24045	0.470371	-1.07908	-0.564816	-0.136759	-1.35252
545	-3.02639	-0.657812	2.38279	-0.218607	0.418751	1.28093	2.7643	1.41464	-1.07106	0.406044	-1.05856	-3.05687	-2.00402	-0.0550825	1.10873	-1.14637	-1.52127	-0.729527	0.281317	-0.770839	1.14304	0.391115	0.657591	-3.1131	3.55364	0.604741	-1.1842	-0.559461	-0.314325	-1.7505
546	-3.62688	-0.420151	2.31242	-0.227891	1.27876	1.02931	2.9485	1.32406	-1.17238	0.31815	-0.913361	-2.99606	-1.62485	-0.0478128	0.938996	-1.14091	-1.70279	-0.235295	0.567758	-0.783745	1.49889	0.0368974	0.616339	-3.23769	3.72204	0.775537	-1.3666	-0.6837	0.980876	-1.66285
547	-3.03173	0.0296221	2.20605	-0.448265	0.75612	1.17465	2.97021	0.952229	-0.827642	0.342975	-0.943002	-2.85027	-1.43687	-0.112798	0.923039	-1.09037	-1.672	-0.271485	0.821672	-0.73779	1.08625	0.0540414	0.611519	-3.06218	3.78862	1.24778	-0.994898	-0.771736	1.41735	-1.67153
548	-2.76092	-0.0990152	2.56039	-0.555225	0.423422	1.38419	3.06148	1.05875	-0.867007	0.298625	-0.824296	-2.53729	-1.62574	0.244219	1.05708	-0.710556	-2.14685	-0.46979	0.605676	-0.665994	1.14	-0.288208	0.806275	-2.86205	3.93912	1.00729	-1.22587	-0.573486	-0.341623	-1.65451
549	-2.85588	-0.361323	2.58182	-0.316267	0.555451	1.27834	3.17417	0.938022	-0.63912	0.391694	-0.701066	-2.61737	-1.31754	-0.216067	1.11999	-0.703645	-2.02766	-0.816124	0.543304	-0.81367	1.54815	-1.5701	0.688571	-2.95948	3.69154	0.373644	-1.05581	-1.06449	1.42259	-1.2199
550	-2.59131	-0.598655	2.07437	-0.372669	0.543299	1.10407	3.20479	1.19599	-0.685371	0.516542	-1.01874	-2.9502	-1.69204	0.0362095	1.02051	-1.22694	-2.13345	-0.610759	0.605939	-0.535814	1.51054	-1.22211	0.375953	-3.0047	3.71846	0.736431	-1.29006	-1.22236	2.04908	-0.995967
551	-2.60481	-0.589537	2.59613	-0.285962	1.0198	1.4344	3.11668	0.868673	-0.855256	0.421782	-1.36749	-2.84379	-1.43473	-0.375974	1.1969	-0.840254	-1.86851	-0.328565	0.642344	-0.990964	1.29631	-0.931667	0.146894	-2.86539	3.65233	0.985276	-1.16896	-0.875569	1.95707	-1.31428
552	-2.6584	-0.673234	2.33107	-0.3744	0.180584	1.45987	3.27146	0.913655	-0.52433	0.423912	-0.945445	-2.72891	-1.30865	-0.0989583	0.958759	-0.931814	-2.20202	0.00319593	0.651962	-1.185	1.36006	-1.83602	0.792449	-2.98079	3.68718	1.26772	-1.12125	-1.09509	1.40272	-1.38504
553	-2.27944	-0.684003	2.40608	0.191787	0.883321	0.885545	3.26211	0.730518	-0.255669	0.461605	-0.82251	-3.08379	-1.42483	0.118251	0.985049	-0.851589	-2.16931	-0.22896	0.500007	-0.313183	0.976128	-2.01499	0.772365	-3.13981	3.89165	0.788502	-1.31436	-0.956417	2.46479	-0.794985
554	-2.17461	-0.372998	2.11229	0.138293	-0.0164551	0.873169	3.31277	0.991859	-0.497392	0.614611	-0.931343	-3.03522	-1.50287	0.0148084	1.29588	-0.722517	-2.60299	-0.0336013	0.688747	-0.716514	0.925395	-1.69507	0.693404	-2.88585	3.75556	1.51731	-1.45147	-0.9076	2.91617	-0.997431
555	-2.44674	-0.569712	2.4783	-0.0603919	0.180715	0.90573	3.53322	1.2194	-0.106688	0.51493	-1.46399	-2.82956	-1.50148	-0.420538	1.29528	-0.735398	-2.48483	-0.490286	0.37259	-0.750853	1.3589	-1.83456	0.408805	-2.76383	3.86578	0.915425	-1.46923	-1.07998	2.03832	-0.474804
556	-1.91027	-0.481355	2.20367	0.147615	0.294281	0.808085	3.64537	1.3621	-0.200754	0.499196	-1.12748	-2.69678	-1.28805	-0.104787	1.273	-0.662305	-2.82928	-0.39475	0.447303	-0.723219	1.26321	-1.6255	0.607195	-2.67278	3.55495	1.66278	-1.4507	-0.743713	2.06085	-0.425724
557	-1.69447	-0.752651	2.0041	-0.0265712	0.141122	0.534923	3.51876	1.28726	-0.475175	0.44758	-1.78946	-2.76645	-1.4526	-0.16687	1.17647	-0.567741	-2.56878	-0.193381	0.599971	-0.808213	1.33512	-1.71666	0.344376	-2.5746	3.71396	1.39776	-1.71577	-0.692049	2.84393	-0.440094
558	-2.4984	-0.624726	2.22321	-0.271251	0.161629	0.930163	3.34604	1.2185	-0.39371	0.367475	-1.35411	-3.07117	-1.22275	-0.237197	0.825643	-0.706465	-2.6576	-0.150989	0.242175	-0.749395	0.895787	-1.97281	0.547219	-2.50728	3.83189	1.49383	-1.71145	-0.818816	2.32421	-0.541812
559	-2.25911	-0.138575	2.3156	0.0976482	0.198744	1.20392	3.49087	1.62904	-0.299523	0.594134	-1.67452	-2.78965	-1.33542	-0.128403	1.24183	-0.581989	-2.83222	-0.418484	0.920832	-0.881149	1.175	-1.9437	0.596185	-2.34945	3.7338	1.32539	-1.43069	-0.210879	1.39228	-0.39019
560	-2.07663	-0.443934	2.02746	-0.0576294	-0.0369344	0.842951	3.45094	1.53649	0.153263	0.614342	-1.60966	-2.78075	-1.50407	-0.278035	0.914883	-0.805105	-3.10686	-0.53214	0.469274	-0.536281	1.45048	-1.62782	0.578194	-2.56067	3.46315	1.01499	-1.81937	-0.526436	1.52817	-0.512075
561	-2.28335	-0.478494	2.2453	-0.00907679	-0.00914944	0.384463	3.47379	1.53514	0.0873621	0.627291	-2.25819	-2.84414	-1.27122	-0.0607958	1.23787	-0.54802	-2.9803	-0.713589	0.414402	-0.221247	1.1866	-1.54011	1.16733	-2.22082	3.49537	0.960397	-1.88765	-0.711774	2.59197	0.0383759
562	-2.37007	-0.463314	2.01526	0.169495	0.549799	0.510527	3.60769	1.46846	0.356989	0.615264	-1.7911	-2.96456	-1.21804	-0.135815	0.917001	-0.743739	-3.18332	-0.462638	0.576	-0.596783	0.991507	-1.57578	1.05433	-2.49304	3.41063	0.967385	-2.0242	-0.472007	2.32482	-0.0474906
563	-2.5315	-0.574541	1.98311	0.34845	0.291402	0.400758	3.65133	1.27659	-0.194515	0.589228	-2.59357	-2.86955	-1.14838	-0.440543	1.01848	-0.838282	-3.00748	-0.291611	1.17846	-0.255672	0.821874	-1.73061	0.618397	-3.0052	3.18228	1.22621	-2.54697	-0.373651	1.21188	-0.268345
564	-2.43368	-0.0593092	1.93161	-0.0814208	0.175261	-0.00344852	3.37928	1.49682	0.195232	0.67664	-2.01152	-2.69769	-0.995323	-0.464703	1.04505	-0.594855	-3.18592	-0.703642	0.627402	-0.117426	0.838553	-1.72529	0.988659	-2.47575	3.11167	0.959691	-2.23929	0.0801246	1.59998	0.23021
565	-2.56153	-0.107188	1.67383	-0.62989	0.260901	0.729126	3.87508	1.47962	0.45653	0.629619	-1.95463	-2.66166	-1.27291	-0.234182	1.16656	-0.542914	-3.23219	-0.856316	0.740171	-0.261135	0.741696	-2.05234	1.03559	-2.66732	3.29478	1.06348	-2.24392	-0.209264	2.54295	0.156202
566	-2.55209	-0.00155782	1.83032	-0.609103	0.0350144	0.969066	3.38188	1.20635	0.310039	0.532734	-2.51391	-2.58307	-0.972029	-0.33593	1.31905	-0.709049	-3.38924	-1.09034	0.545114	-0.00681457	0.652844	-1.39234	0.810816	-2.90568	3.17615	1.27247	-2.37925	-0.00142264	1.08952	0.156455
567	-2.4251	-0.296655	1.76622	-0.354557	-0.244549	0.227344	3.25186	1.47481	0.504696	0.547154	-2.38282	-2.72974	-1.033	-0.285464	1.36756	-0.69147	-3.384	-0.994104	0.43683	0.0168905	0.726724	-1.79939	1.16617	-2.78522	2.94191	1.60332	-2.83918	-0.085281	0.986705	0.0335257
568	-2.85886	-0.115655	1.53939	-0.716237	-0.171535	0.478985	3.77347	1.49212	0.248655	0.954108	-2.81478	-2.92867	-1.05025	-0.29673	1.44782	-0.761713	-3.53487	-1.08561	0.915657	0.454614	0.672914	-1.41429	1.1511	-3.24865	2.92986	1.20448	-2.59835	0.0798038	1.1851	0.520875
569	-3.19422	0.0097863	1.87929	-0.665702	-0.130393	0.669671	3.93425	1.45909	0.184053	0.879722	-2.58032	-2.52306	-0.99916	-0.0957504	1.08667	-0.32159	-3.41708	-1.43679	1.14703	0.669325	0.61927	-1.33591	1.43437	-3.18516	3.05594	1.75659	-2.59554	0.299055	1.38339	0.323733
570	-2.95826	0.158602	1.92886	-1.04432	-0.295591	0.639044	3.99583	1.43548	-0.0840327	0.595409	-2.92599	-2.62467	-0.911344	-0.0485349	1.2367	-0.451834	-3.17606	-1.27603	0.816555	0.450375	0.458425	-0.63263	1.66853	-3.18546	2.94431	1.65759	-2.7936	0.0330651	1.25852	0.300078
571	-2.92378	-0.164267	1.77061	-0.983509	-0.215546	0.492776	4.05875	1.70147	-0.158778	0.793383	-2.88235	-2.41425	-0.884858	0.0144361	1.45978	-0.540979	-3.56047	-1.41494	1.13956	0.347621	0.848844	-0.495958	1.76192	-3.88635	3.08947	1.59081	-2.54988	-0.197273	0.117944	0.456298
572	-3.24203	-0.285875	1.81696	-1.22865	-0.00229746	0.723484	3.91867	1.82625	0.549207	0.972737	-3.06347	-2.48777	-0.946828	-0.283545	1.34999	-0.628667	-3.44785	-1.27145	0.577487	0.222339	0.519772	-0.359101	1.70638	-3.86433	3.33243	1.66333	-2.4579	-0.0165107	0.592706	0.250084
573	-3.29799	0.0544735	1.98404	-1.20142	-0.20612	0.670067	3.75293	1.713	0.438501	0.881052	-2.64925	-2.53124	-0.995159	-0.26726	1.42813	-0.384366	-3.79665	-1.31238	0.849566	0.68611	0.329211	-0.309263	1.50005	-3.53292	3.24654	1.97665	-2.27876	0.0808227	1.02904	0.342937
574	-3.60081	-0.0210149	1.64739	-0.996118	0.734545	0.571859	3.85311	1.59497	0.30592	0.709676	-2.77332	-2.17636	-1.14899	-0.21197	1.31304	-0.629344	-3.5379	-1.38665	1.20759	0.471952	0.125697	-0.814024	1.71809	-4.42951	3.06803	1.76586	-2.11334	0.0254489	1.65528	0.372455
575	-3.6257	-0.187685	1.81437	-0.529705	-0.287128	0.830598	4.03287	2.00071	0.162977	0.82891	-3.06517	-2.28011	-0.887387	-0.00906191	1.45971	-0.569907	-3.8672	-1.77596	0.974829	0.756913	0.423055	-0.158544	1.91732	-4.55373	3.2889	1.83152	-2.51452	0.0191041	0.581606	0.440567
576	-3.71314	-0.0662114	2.03088	-0.583373	-0.079142	0.85827	4.34445	1.89909	0.444711	0.843871	-3.06887	-2.59013	-0.905136	0.0195176	1.23227	-0.806602	-3.71486	-1.47199	1.02839	0.657473	0.0153749	-0.547652	2.05612	-4.36904	3.30918	1.83933	-2.1945	-0.211063	0.908563	0.565756
577	-3.87428	-0.285292	2.03681	-0.47184	-0.133384	0.748091	4.20312	1.90344	0.494805	0.928079	-3.255	-2.17893	-1.04467	-0.115112	1.28122	-0.466489	-4.0594	-1.10896	0.791509	0.72975	0.0919837	-0.0344074	2.11562	-3.91341	3.42884	1.79086	-2.01285	-0.00699554	2.02938	0.366655
578	-3.43494	-0.262512	1.9882	-0.1006	0.413592	1.07835	3.89561	2.4487	-0.0528122	1.15859	-2.71684	-2.23464	-0.6356	0.395096	1.20017	-0.0287469	-3.54958	-1.24852	1.497	0.530023	0.133207	-0.358733	2.55271	-4.50603	3.23627	1.84813	-2.13548	-0.146268	0.489798	0.0463504
579	-3.58298	-0.115745	2.01891	0.325012	-0.0225221	0.759609	3.8406	2.04958	0.132205	0.900756	-2.56168	-2.13232	-0.798357	0.577768	1.2124	-0.438907	-3.78972	-1.12471	1.25943	0.837428	0.20633	0.261647	2.36169	-4.41139	3.37093	1.88838	-1.98769	-0.435508	1.13196	0.108206
580	-3.65892	-0.138659	1.89678	0.190388	0.0360377	0.983961	3.40219	2.44434	0.503616	1.29623	-2.164	-2.39885	-1.17189	0.444113	1.33189	-0.826303	-3.80111	-1.41554	0.969949	0.4069	0.334852	0.826458	2.30268	-4.23133	3.33824	1.82042	-2.12646	-0.279491	1.77868	0.655252
581	-3.56113	-0.209087	2.35483	0.0360926	-0.235319	0.546402	3.77657	2.16317	1.04146	1.26182	-2.60178	-2.05642	-0.717355	0.345634	0.974798	-0.580687	-3.77429	-1.2977	0.726109	0.135989	0.182391	1.0404	2.33729	-5.04475	3.82615	2.19403	-1.94881	-0.141731	1.67193	0.260963
582	-3.6846	-0.30622	2.20753	0.1756	-0.356126	1.24094	3.85988	1.8175	0.717626	1.03632	-2.5411	-2.16455	-0.830974	0.43584	1.27452	-0.739171	-3.61724	-1.31828	0.547148	0.180289	-0.0173239	1.37549	2.33406	-5.12792	3.45893	2.36993	-2.1491	-0.491185	1.7202	0.291575
583	-3.11216	-0.380367	1.89912	0.185804	0.183562	1.13577	3.44107	2.40934	0.513328	1.09695	-2.67816	-2.12711	-0.39985	0.306621	1.2208	-0.534891	-3.62523	-1.06003	1.09415	-0.0844265	0.08612	0.547218	2.32719	-4.75836	3.93726	2.38302	-2.28455	-0.350442	1.68815	0.252991
584	-3.35144	-0.456466	2.44478	0.638354	0.566237	1.08912	3.82741	2.30127	0.413567	1.29733	-2.09601	-2.02966	-0.428432	0.467473	1.33652	-0.343454	-3.54873	-1.09346	0.992211	-0.132003	0.230528	1.81002	2.28448	-4.42007	3.60986	2.49322	-2.13437	-0.394521	1.59552	0.190981
585	-3.14237	-0.673822	2.98781	0.432567	0.628442	1.0724	3.79247	2.25271	0.574387	1.03746	-2.25594	-1.73752	-0.192603	0.438082	1.3394	-0.477824	-3.55522	-1.10037	0.575446	-0.447514	-0.0240051	2.13693	2.47527	-4.2019	3.96778	1.90671	-2.27847	-0.477527	1.98221	0.177595
586	-2.93558	-0.643421	3.23612	0.649107	0.438983	1.48932	3.43689	2.38426	1.29024	1.21488	-2.12249	-1.84872	-0.109666	0.553753	1.02948	-0.636514	-3.65815	-1.36816	0.750131	-0.383276	0.0887699	0.869678	2.36035	-3.93028	3.48044	2.5765	-1.79411	-0.212054	1.76552	0.370272
587	-2.91956	-0.680728	3.97648	-0.00472287	0.979624	1.4015	3.55153	2.42059	0.356376	1.36258	-2.20719	-1.94584	0.192825	0.400866	1.49922	-0.315571	-3.5298	-1.25863	1.32077	-0.32744	0.485452	0.900952	2.13028	-4.19745	3.6868	2.25345	-1.8453	-0.751455	1.63836	0.43034
588	-2.86606	-0.511732	3.77205	0.302143	0.913715	1.5932	3.82712	2.34849	0.636239	1.28908	-2.28224	-1.77268	0.243314	0.256834	1.50986	-0.0984926	-3.28644	-0.796147	0.935907	-0.582615	0.33527	0.277637	2.13212	-3.96242	3.44707	2.39435	-1.88363	-0.693775	2.60648	0.224651
589	-3.19007	-0.847705	4.46352	0.425132	0.897859	1.52784	3.48954	2.53049	0.26004	1.37274	-2.05047	-1.48746	0.426633	0.705914	1.39082	-0.212433	-3.27853	-1.18186	1.12511	-0.340511	0.407452	0.200545	2.37818	-3.68047	3.62702	2.71338	-1.54953	-0.512842	2.08484	0.145185
590	-3.00654	-1.01307	4.45512	0.37201	0.935813	1.60743	3.49997	2.44572	0.632757	1.46629	-2.00704	-1.70733	0.603321	0.488549	1.56435	-0.159129	-3.33018	-0.901608	1.62613	-0.59378	0.292535	0.198633	2.62237	-3.94161	3.551	2.52823	-1.38972	-0.70583	1.86146	0.0945484
591	-2.79303	-0.732082	4.68457	0.179461	0.634191	2.33212	3.39576	2.80916	1.13289	1.39219	-2.03994	-1.58194	0.732012	0.426201	1.34698	-0.297086	-3.31559	-1.29621	1.94157	-0.826876	0.59899	-0.299649	2.44091	-3.7577	3.4953	2.72251	-1.4914	-0.602993	2.57264	0.586851
592	-3.00676	-0.902899	5.07426	0.17164	1.13723	2.14538	3.64909	2.8555	0.84544	1.36068	-2.27362	-1.90124	0.779565	0.544866	1.34232	-0.142312	-3.13035	-0.917053	1.66002	-0.56841	0.500736	0.0518152	2.24805	-3.52225	3.38744	2.55324	-1.26181	-0.689446	2.4706	0.209745
593	-3.45679	-1.03948	5.1789	-0.0609654	1.08706	2.31847	3.74719	2.97418	0.956982	1.5392	-1.7193	-1.48041	1.05745	0.330915	1.59229	-0.3322	-2.89044	-1.31192	2.33397	-0.870948	0.775792	-0.171593	2.4924	-3.35354	3.38682	2.52543	-1.27338	-0.439491	2.19354	0.191916
594	-2.57683	-1.18376	5.14101	0.172252	0.365616	2.61915	3.49749	2.88209	0.61336	1.37817	-1.8327	-1.45502	0.956355	0.430783	1.97133	-0.00739221	-2.90808	-1.10736	2.19892	-0.629014	0.9068	-0.623109	2.53707	-2.74847	3.36201	2.47021	-1.23889	-0.671927	2.32072	0.050336
595	-2.76027	-1.09677	5.31402	-0.012566	0.724679	2.36238	3.7474	2.7486	0.923019	1.81667	-2.07102	-1.37872	0.900205	0.462239	2.0787	0.101187	-2.90626	-1.09902	2.21199	-0.342258	0.742999	-0.177721	2.53458	-2.63322	3.55325	2.32274	-1.50329	-0.479568	2.5537	-0.00399702
596	-3.21194	-1.36894	5.03709	-0.160567	1.21774	2.66262	3.46664	2.85973	0.999574	1.79526	-1.98725	-1.32329	1.48867	0.516711	1.81844	-0.0987712	-2.50134	-0.7411	2.34744	-0.926642	1.04632	-0.568123	2.50698	-2.40939	3.66465	2.54223	-1.34639	-0.508261	2.9595	-0.0792679
597	-3.02879	-1.60274	5.44849	-0.0467403	0.95536	2.67779	3.54137	2.3819	1.20639	1.85369	-1.95171	-1.2494	1.29774	0.36183	1.55938	-0.271219	-2.66271	-1.09385	2.02665	-0.932041	0.90708	-1.19928	2.43744	-2.73886	3.4942	2.53414	-1.46993	-0.322174	2.99063	0.179352
598	-3.2433	-1.65631	5.18951	-0.0988179	1.33131	2.94435	3.93446	2.83051	1.26115	1.64297	-2.07497	-1.49537	1.48191	0.663194	1.43424	-0.0346081	-2.7963	-0.762867	1.6553	-0.925257	0.90835	-1.14128	2.63758	-1.96669	3.4104	2.24174	-1.08852	-0.231704	3.0547	0.171085
599	-2.85862	-1.88756	5.29693	-0.25768	1.19385	2.92041	3.96407	2.82727	1.23011	1.61544	-2.39734	-1.25211	1.46452	0.43571	1.41045	-0.146864	-2.4578	-0.673011	2.5581	-0.861244	0.617423	-1.063	3.07428	-1.93666	3.60685	2.18846	-0.91317	-0.336827	2.56901	0.101644
600	-3.12539	-1.74314	5.76567	-0.381826	0.997822	2.89545	3.66871	2.53604	1.31023	1.68333	-2.29585	-1.11148	1.36978	0.397103	1.33474	-0.450103	-2.15755	-0.923653	2.51238	-1.10908	0.816671	-0.872997	2.31491	-1.32641	3.69623	2.36683	-1.24497	-0.459456	3.36111	0.14354
601	-3.31824	-1.55979	5.2403	-0.229966	1.52204	2.23277	3.64874	2.51799	1.77994	2.24889	-2.02008	-0.82756	1.65753	0.541147	1.54417	-0.0539426	-2.26319	-0.543632	2.32561	-0.851842	1.00189	-0.868063	2.86231	-1.28856	3.41467	2.0349	-0.807372	-0.477897	2.5889	0.168893
602	-3.01125	-1.38527	5.02112	-0.437277	0.897936	2.75945	3.71383	2.52715	1.72533	2.11237	-2.53788	-0.755386	1.30938	0.400784	1.40621	-0.020007	-2.24109	-0.419012	2.01444	-1.05456	1.3396	0.334792	2.45263	-0.697787	3.39139	2.08506	-0.583699	-0.305457	2.74831	0.384635
603	-3.02177	-1.84225	5.29579	-0.250757	1.98762	2.57749	3.59456	2.96615	1.84703	2.1262	-2.2292	-1.09257	1.8335	0.225966	1.62138	-0.144326	-1.61926	0.0751674	2.84165	-1.21555	1.20451	0.276665	2.56365	0.047788	3.59875	2.21151	-0.676834	-0.338613	2.27298	0.501392
604	-2.85708	-1.77781	5.65167	-0.392534	1.27167	2.73338	3.57162	3.26284	1.09723	2.33645	-2.52326	-0.615044	1.65487	0.245894	1.13173	-0.179818	-1.87547	-0.20457	2.51257	-1.15869	1.11569	0.930144	2.35686	0.332404	3.75146	1.94807	-0.223712	-0.282522	2.28359	0.376435
605	-2.92558	-1.7659	5.10236	-0.308806	1.82922	2.08687	3.30066	2.91083	1.44316	2.32593	-2.90454	-0.48185	1.56717	0.475192	1.61842	-0.0687072	-1.4993	0.08379	2.82326	-1.24472	1.51322	0.726636	2.19093	0.564748	3.94361	1.91981	-0.36125	-0.870119	1.8652	0.512479
606	-2.61897	-1.78304	5.46865	-0.128975	1.83852	1.895	3.52214	2.90156	2.23663	2.44755	-2.10936	-0.805418	2.03704	0.285025	1.44763	-0.248749	-1.51188	0.180359	2.68357	-0.837675	1.73786	0.565514	1.16269	0.489906	3.86698	2.35911	-0.156555	-0.73073	1.75131	0.794901
607	-3.27183	-1.75164	5.12353	-0.331913	1.49139	2.50986	3.01568	2.80041	1.30988	2.0484	-2.55476	-0.854892	1.89446	0.554815	1.35526	-0.262435	-1.70729	0.536034	2.96131	-0.881659	1.7752	0.916855	0.964205	0.370949	3.73521	2.08673	-0.28789	-0.776471	2.27251	0.497201
608	-2.95515	-1.42205	5.63173	0.101897	1.50594	2.22336	3.43136	3.01743	1.61478	2.27039	-2.9098	-0.920221	2.12093	0.423605	1.79167	-0.144791	-1.23317	0.597179	3.0314	-1.07949	1.70385	0.158403	0.258096	0.741593	4.10391	2.21956	-0.173118	-0.773649	1.9533	0.725672
609	-2.80262	-1.75663	5.60664	-0.305791	1.77472	1.85152	3.55406	3.28463	1.69285	2.49032	-2.6183	-0.351502	1.8409	0.480625	1.94026	-0.170354	-1.31759	0.429077	2.97295	-1.10296	1.83539	0.373873	-0.588326	0.740963	4.01368	2.23095	0.00465321	-0.886431	1.68694	0.508362
610	-2.59528	-1.83794	5.3262	0.0291566	1.82391	1.67861	3.56991	3.17614	1.45445	2.67863	-2.64997	-0.805085	2.08745	0.316625	1.47459	-0.248437	-0.807082	0.61351	2.51051	-1.23394	1.6714	1.05821	-1.46794	1.03368	4.1245	2.11162	0.0286616	-0.806032	1.87774	0.636778
611	-2.54342	-1.7572	5.09217	-0.287474	1.3915	1.71528	3.42875	3.01873	1.78441	2.64209	-2.89894	-0.80237	2.21597	0.153394	1.96869	0.0673594	-0.663768	1.26733	3.06135	-1.2726	1.69192	0.433142	-0.73218	1.37913	4.3911	2.09153	0.0604313	-0.890246	1.54921	0.751907
612	-2.80907	-1.71981	4.90642	-0.150208	1.64565	1.3164	3.58223	2.94393	2.04327	2.9652	-3.35348	-0.809087	2.21091	0.262919	1.76528	-0.171313	-0.386008	0.950825	3.01675	-1.06256	1.48941	0.989419	-0.910317	1.23093	4.22411	1.92443	0.141032	-1.11812	1.24509	0.433345
613	-2.79614	-1.59711	4.91854	0.0597796	1.45804	1.33555	3.83521	2.51617	1.52584	2.70039	-3.08834	-0.862296	2.42758	0.454794	1.65306	0.28831	0.0895438	0.674252	3.03235	-1.18905	1.43459	0.61825	-1.32976	1.21905	4.38785	1.68507	0.24541	-0.720595	0.94467	0.573631
614	-2.60932	-1.31744	4.64652	0.0278575	1.62369	1.0904	3.86419	3.15455	1.63038	2.36317	-2.81007	-0.866716	2.16019	0.412847	1.92216	-0.11534	0.220927	0.590189	2.78558	-0.90342	1.46216	0.808202	-1.16865	1.2881	4.25004	2.3396	0.399423	-1.07824	1.31353	0.457551
615	-2.77044	-1.54215	4.36756	-0.164642	1.73824	1.39331	3.83532	2.90156	2.15878	2.66843	-2.78858	-1.3445	2.57321	0.18998	1.64778	0.0558988	0.231132	1.23674	2.75214	-0.951549	1.3957	1.06733	-1.19663	1.09639	4.54004	1.87794	0.656356	-0.742783	1.06429	0.27558
616	-2.20953	-1.74396	4.37384	0.00267108	1.59208	1.21933	3.56508	2.59437	1.90661	2.88195	-3.08633	-1.02895	2.49205	-0.218003	2.07307	-0.0103128	0.285006	1.02917	2.84795	-0.887415	1.27572	1.6625	-1.365	1.15252	4.49703	1.85482	0.784124	-0.83262	0.730164	0.550703
617	-2.04516	-1.59874	5.16021	0.0432195	1.99861	1.03017	3.39038	2.98455	1.52718	2.83921	-2.30608	-0.897286	2.57675	0.00691769	1.94748	-0.0869296	1.09717	0.851453	2.57845	-0.592018	1.42888	1.29628	-1.05332	1.50065	4.7233	1.94165	1.02712	-1.07341	0.410807	0.343489
618	-1.87361	-1.55474	4.87342	0.0935656	1.86888	0.909952	3.44248	2.38832	1.65386	2.94517	-2.70414	-1.15375	3.04399	0.360534	2.14003	-0.223688	0.590391	1.10377	2.57609	-0.76298	0.751729	1.11282	-0.853853	1.09241	4.53012	1.82337	0.976059	-0.814487	1.22006	0.109734
619	-1.93796	-1.83473	4.91865	0.096024	1.69759	0.528506	3.52607	2.69227	1.49964	2.72292	-2.94291	-1.01519	2.93653	0.106497	1.83818	-0.381227	0.605237	1.12688	2.45889	-0.643055	0.775719	1.45913	-1.23856	1.06816	4.58856	1.9805	1.02769	-0.790514	0.421528	0.29021
620	-1.99991	-1.44982	4.50916	0.093662	1.85174	0.362544	2.98246	2.83786	2.20514	2.61651	-2.89249	-0.890962	2.91124	0.278668	1.6429	-0.51559	0.959756	0.763855	2.07746	-0.305116	0.955407	1.9693	-0.846916	1.48894	4.69559	1.72344	0.753194	-0.790205	0.277342	0.111522
621	-1.58431	-1.36411	4.37	-0.0926696	2.04308	0.591081	3.32923	2.73768	1.99243	2.66885	-2.98913	-1.00229	2.81844	0.133018	1.72599	-0.540776	0.591482	0.860295	1.93539	-0.749107	1.09528	2.09649	-1.02313	1.49689	4.5425	1.7991	0.730769	-0.853374	0.34613	0.150765
622	-1.4393	-1.37845	4.25249	0.16281	2.1057	0.287208	3.06603	2.75607	1.91847	3.15259	-2.263	-0.924497	2.94398	0.366364	1.65469	-0.643771	0.353925	1.1599	2.38696	-0.567599	1.16947	1.0201	0.136126	1.28373	4.77111	1.63359	1.31393	-0.807448	-0.0227998	-0.208171
623	-1.13616	-1.33142	4.51358	0.504984	1.71418	0.0191285	3.00776	2.43241	1.89787	2.691	-2.57346	-0.866479	2.99129	0.30416	1.90019	-0.558094	0.880712	0.894486	2.02774	-0.488082	0.964144	0.977813	0.455707	1.14025	4.93175	1.51577	1.23278	-0.665296	-0.169039	-0.0147304
624	-1.0137	-1.11176	3.93164	-0.18543	2.34315	-0.492795	2.98552	2.48606	2.4515	3.36712	-2.28752	-1.2616	2.99944	0.0930674	1.75027	-0.699385	1.21472	0.806589	1.87001	-0.782069	1.15148	0.666224	0.778056	1.07407	4.96177	1.54093	1.53076	-0.462943	-0.745159	0.0594799
625	-0.769893	-1.4822	3.75313	-0.169329	1.97674	-0.304875	3.4143	2.15229	1.62378	3.17445	-2.082	-1.15908	3.38819	0.234864	1.72611	-0.504914	1.18689	0.522882	1.84094	-0.749246	1.3376	0.909342	0.757649	0.91686	4.92235	1.34962	1.78942	-0.379429	-0.109475	0.33585
626	-0.792265	-1.2913	3.77467	-0.0914437	1.73837	-0.421674	3.15741	1.94075	1.53462	2.98719	-2.21643	-0.768359	3.06253	0.27984	1.9758	-0.296259	0.966859	0.308239	1.66419	-0.87855	1.18624	0.617559	0.466216	1.03085	4.95585	1.27991	1.66158	-0.432217	-0.559362	-0.104932
627	-0.872468	-1.429	3.98287	-0.192981	1.74442	-0.513755	3.21685	2.37479	1.8396	2.62857	-2.23869	-1.05516	3.21862	-0.0575903	2.0199	-0.541345	1.33614	0.623542	1.56712	-0.932443	1.26929	0.79865	0.87051	0.775267	5.18481	1.45254	1.60444	-0.401235	-0.989694	0.271058
628	-0.722576	-1.21139	4.23583	-0.0867042	1.53126	-0.0666994	2.98681	2.15133	1.79053	2.22557	-2.12175	-0.898456	3.2007	0.259771	2.18507	-1.01338	1.09166	0.51118	1.13997	-1.16142	1.40152	0.0526979	0.990828	0.790185	5.18212	1.44072	1.71627	-0.213917	-0.760681	0.0148814
629	-0.634981	-1.12663	4.19581	0.352072	1.35961	-0.0221648	2.95416	2.02541	1.52831	3.08048	-2.56551	-0.856381	3.32897	0.548234	2.39454	-0.648797	0.936439	0.423758	1.12286	-1.03508	1.72971	0.104045	0.941377	0.236609	5.16132	1.25283	1.7908	0.0618787	-0.774403	0.0624407
630	-0.311617	-1.15828	4.07941	0.116013	1.99679	-0.185604	2.95166	2.26965	2.02704	3.29728	-2.66603	-0.384126	3.27741	0.175873	2.3197	-0.600782	0.895607	0.443587	0.860383	-1.14161	1.43512	0.367251	1.26203	0.248763	5.42984	1.44095	2.19105	-0.201739	-1.11028	-0.0300617
631	-0.427851	-1.15229	3.68594	0.505364	1.90669	-0.191448	2.98589	2.21719	1.78947	2.72404	-2.37064	-0.0588532	3.45765	0.512292	2.19291	-0.626937	0.863045	0.609249	0.93069	-1.29865	1.50746	0.571866	1.01688	0.3688	5.09365	1.32315	2.13156	0.0184107	-0.788172	0.0926256
632	-0.891178	-1.03179	3.77898	0.393711	2.21678	-0.559571	3.37996	1.89847	2.03644	2.76718	-2.25234	-0.665441	3.19863	0.219268	2.05668	-0.760357	1.18791	0.534639	0.827367	-1.27001	1.66032	0.423693	1.12486	0.499462	5.25365	0.99567	2.17818	0.304386	-0.763563	0.192463
633	-0.556484	-1.15952	3.56117	0.350329	1.90586	-0.55358	3.39177	1.73507	1.7103	2.81469	-2.20788	-0.451993	3.55442	0.177895	1.83034	-0.734079	0.806003	0.140619	0.88034	-0.946713	1.76451	0.701385	1.12235	0.388065	5.42122	1.16082	2.44119	0.288491	-0.956523	0.605659
634	-0.431309	-1.16819	4.24057	-0.189933	1.92038	-0.357484	3.6785	1.80801	1.20803	3.25661	-2.47184	-0.25756	3.49683	0.213745	1.54564	-0.808868	0.760944	0.549599	0.760419	-1.07152	1.6042	0.0443395	1.22452	0.32078	5.51941	1.02699	2.25093	0.421348	-1.7536	0.2479
635	-0.384942	-1.16135	3.56019	0.0483462	2.16399	-0.400422	3.68646	2.08776	1.32955	3.22558	-2.77628	-0.125091	3.51427	0.379339	2.22676	-0.748545	0.703373	0.806669	0.440069	-1.18425	1.85468	1.06467	1.14064	0.687129	5.28535	1.28111	2.25348	0.254717	-1.67889	0.0103892
636	-0.422737	-1.15957	3.76006	-0.0252197	1.77267	-0.221728	3.97	1.84924	1.85173	3.42445	-2.3625	-0.172301	3.38608	0.128009	1.58727	-0.86009	0.804826	0.92965	0.659429	-0.800439	1.72973	0.682664	0.997574	0.616589	5.31	0.963515	2.7	0.119045	-1.25991	0.471095
637	-0.305674	-0.798971	3.10767	0.014511	1.81062	-0.269219	3.62257	1.80606	1.53055	3.13141	-2.46985	-0.0161594	3.31815	0.269838	1.78165	-0.559491	0.844855	0.62592	0.273791	-0.682947	1.86781	0.336704	0.951437	0.585966	5.40292	1.13422	2.64057	0.143042	-1.59566	0.281868
638	-0.338159	-1.31104	2.92561	-0.382207	2.19677	0.00759888	3.66473	1.79627	1.84299	3.24432	-2.46816	0.151089	3.20516	0.384672	1.75837	-0.98285	0.918127	0.67936	0.204172	-0.813928	2.11569	0.663731	0.930914	0.474572	5.33259	0.971291	2.45656	0.271151	-2.00407	0.36549
639	-0.423363	-0.934476	3.16144	-0.474762	1.94302	-0.462313	4.38709	1.88493	1.94595	3.37741	-2.74436	0.528113	3.55569	0.158527	1.87579	-0.76611	1.06204	0.617323	-0.115913	-0.103355	2.06558	-0.282714	1.5379	0.615161	5.44616	1.16358	2.77505	-0.0344359	-1.54595	0.200536
640	-0.314988	-0.921439	3.26276	-0.988263	2.07665	-0.152635	4.06613	2.14658	1.46499	2.74679	-2.85112	0.0436641	3.59855	0.546004	1.36201	-0.399109	1.1496	0.855813	0.40697	0.0618793	2.40411	-0.0444002	1.12458	0.612403	5.34954	1.19104	2.88939	0.305953	-1.43504	0.35392
641	-0.521412	-1.15214	3.22615	-0.917654	1.65786	0.0420481	3.64789	1.84392	1.77478	2.29693	-2.81604	0.493259	3.46212	0.254848	1.77749	-0.438295	1.01408	1.28551	0.229447	-0.357617	2.7155	-0.153759	1.42062	0.4639	5.39149	0.980222	2.8809	0.359179	-1.86113	0.256103
642	-0.467253	-0.691714	3.20213	-0.978539	1.95496	-0.113077	3.22141	1.75614	1.59523	2.93123	-3.18719	0.388024	3.6579	0.42044	1.17437	-0.468667	1.38144	0.825384	0.114998	0.072862	2.43157	-0.508794	0.866634	0.17967	5.63219	0.848722	3.1298	0.33854	-1.52294	0.226634
643	-0.89386	-0.91198	2.96122	-1.6964	1.57121	-0.0869021	3.9614	1.71855	2.10448	2.78746	-2.82867	0.553914	3.70632	0.299247	1.1536	-0.668241	1.04636	1.1211	0.258123	0.111802	2.61288	-0.7232	1.04189	0.160985	5.55648	1.1108	2.62151	0.333518	-1.72874	0.338983
644	-0.857182	-0.90057	3.03816	-1.49486	1.63759	-0.538786	3.84663	1.68168	1.86742	2.79235	-3.07699	0.412248	3.71704	0.252622	1.05303	-0.666911	1.12486	1.03847	0.571388	0.0696368	2.68853	-0.210641	1.07403	0.158259	5.60185	0.933177	2.65638	0.459914	-1.75755	0.175048
645	-0.600195	-0.703604	3.15881	-1.69845	1.83627	-0.44869	3.38097	1.99662	1.64483	3.03491	-3.15862	0.667856	3.93434	-0.0936579	0.885815	-0.636276	1.18688	1.22164	0.607091	0.267119	2.75813	-0.141394	0.853461	0.165578	5.2257	0.76815	2.48553	0.287806	-1.84367	0.368285
646	-1.27887	-0.647777	3.28577	-1.74108	1.7681	-0.275484	3.77948	1.84808	1.84746	3.02748	-3.24783	0.37298	3.68704	0.546122	0.415866	-0.621133	1.11802	1.25499	0.587995	0.210068	2.89918	-0.0287721	1.00788	0.176945	5.40844	0.573244	2.27457	0.351903	-1.70561	0.1019
647	-1.06318	-1.05223	3.13373	-1.9885	1.80244	-0.136556	3.84724	1.64308	1.71824	2.32328	-2.99738	1.03753	3.70756	-0.098048	0.842532	-0.692333	1.06721	1.6521	0.539961	0.461179	3.00863	-0.49678	0.974011	0.10926	5.39747	1.22225	2.31672	0.220153	-1.54075	0.186732
648	-1.14582	-1.08159	3.55124	-1.64697	1.54154	0.02769	3.02698	1.82356	1.87655	2.54473	-3.14038	0.761125	4.23351	0.0981386	0.59691	-0.377443	1.26468	1.46461	0.428106	0.319943	3.07994	-0.110884	1.04387	0.133393	5.48679	0.743876	2.25018	-0.0593591	-1.87905	0.491887
649	-0.963137	-0.978333	3.11184	-1.27855	1.87156	0.102368	3.46117	1.77523	1.70513	2.17245	-3.31087	0.870852	4.12434	0.634307	0.508006	-0.156299	0.990123	1.84598	0.546257	0.656402	3.26828	0.0241558	0.92738	-0.278892	5.66054	0.745965	2.00883	0.211809	-1.52893	-0.0211478
650	-1.24706	-0.890378	3.19994	-1.82871	1.94468	-0.300494	3.43983	2.0699	2.30674	2.20754	-3.2665	1.00914	3.84604	0.18841	0.445299	-0.431685	0.816469	1.7048	0.469139	0.625013	3.10145	0.453548	1.09169	-0.305304	5.48994	0.713847	1.725	0.469715	-1.83235	0.243217
651	-1.18108	-0.558577	2.87535	-2.05183	1.98563	-0.284686	3.19524	1.81622	1.5005	2.47581	-2.79601	0.842565	4.25907	0.387224	0.295051	0.0342379	1.23873	1.69964	0.269085	0.869668	3.16443	0.294368	1.14907	-0.634261	5.35707	0.737219	1.82067	0.0819719	-1.92655	0.399054
652	-1.41535	-1.14462	3.11908	-1.79705	2.14043	-0.58872	3.05682	2.06598	1.30233	2.31395	-3.17336	1.27281	4.41627	0.329853	0.265517	-0.2826	1.09807	1.32841	0.614758	0.797378	3.33758	0.617956	1.27164	-0.899448	5.31457	0.989126	1.53292	-0.0961499	-1.90178	0.337072
653	-1.03616	-0.989999	3.64223	-1.69552	2.20868	-0.201543	2.93967	1.73244	1.67171	2.82208	-3.34603	1.21618	4.33597	0.246946	0.275608	-0.505804	1.42081	2.19697	0.521639	0.673232	3.52114	0.560647	1.268	-0.673821	5.48448	0.999184	1.46202	0.291797	-1.8036	0.597011
654	-0.877948	-0.622022	3.2684	-1.9466	2.50674	-0.572154	3.01885	2.03049	1.98871	2.98052	-3.02824	1.20652	4.62299	0.416796	0.0821226	-0.0523301	0.903298	1.9013	0.44064	0.440609	3.12487	0.454289	1.62794	-0.858145	5.17208	0.903517	1.40642	0.0907998	-2.08875	0.334726
655	-1.08051	-0.839608	3.6769	-1.93219	2.61136	-0.406059	2.87384	2.21179	1.91547	3.08785	-3.07504	1.49727	4.20119	0.236941	0.0833433	-0.0239121	1.08765	2.01774	0.488457	0.367313	3.24287	0.712279	1.3387	-0.840632	5.31117	0.866038	1.13875	-0.177149	-2.28009	0.593184
656	-1.02044	-0.982615	3.22137	-1.99724	2.46891	-0.296454	3.22939	2.043	1.60048	3.01975	-3.25513	1.77877	4.72915	0.230128	0.153795	0.268418	1.22235	1.86621	0.374249	0.442004	3.74509	0.718741	1.66678	-1.21753	5.20404	0.610162	1.4788	0.0292307	-1.88125	0.636085
657	-1.33648	-0.945299	3.70557	-2.02827	2.63529	-0.665072	3.19168	2.15024	2.11344	3.51096	-3.10625	1.94595	4.8756	0.425119	0.0891553	0.223417	0.732399	2.00031	0.365104	0.660441	3.73501	0.981123	1.61433	-1.16283	5.25832	1.03406	1.12536	0.102455	-2.05557	0.629031
658	-1.08908	-1.16405	3.75169	-1.73703	2.62013	-0.573552	3.13906	2.07865	2.04546	3.48404	-3.207	2.21032	4.95914	0.0541482	0.000475663	-0.00799495	0.766289	2.07996	0.691042	0.324337	3.62995	1.08074	1.60817	-1.71743	5.25752	0.734486	0.949946	0.379639	-2.20997	0.797715
659	-1.17309	-1.15412	3.70414	-1.97517	2.805	-0.586886	2.99598	2.44682	1.44895	3.97282	-3.15555	2.02181	4.81551	0.28808	0.0523602	0.223816	0.810931	1.93781	0.346716	0.426897	3.45717	1.06938	1.35202	-1.61273	5.19086	0.680092	1.06437	0.258909	-2.05671	0.661632
660	-1.38263	-0.871951	3.74663	-1.75483	2.3749	-0.473553	2.54754	2.38615	1.89167	4.07164	-3.08063	2.08267	5.16649	0.236265	-0.0984371	0.315009	0.772798	2.00497	0.289975	0.137059	3.05576	0.998013	1.45581	-2.12235	4.91844	1.05609	0.83485	0.107463	-2.0279	0.536335
661	-1.44524	-0.884418	3.40549	-1.72592	2.7528	-0.863294	2.87813	2.48418	1.8335	4.2878	-3.12003	2.03577	5.13127	0.39464	0.060575	0.492411	1.01346	2.05648	0.272183	0.26502	2.91935	1.35352	1.1386	-1.89043	4.88319	0.919355	1.14561	0.366329	-2.14828	0.571535
662	-1.10586	-0.84352	3.29358	-1.96563	2.54139	-1.19483	3.05007	2.51569	2.13677	4.03686	-2.87946	2.61993	4.77764	0.227327	0.103686	0.492458	0.760029	2.16909	0.0714231	0.48678	2.79466	0.510929	1.21517	-1.67136	4.72399	1.10178	1.21399	0.328465	-2.15607	0.752447
663	-1.48165	-1.10696	3.48617	-1.42853	2.72208	-0.729225	2.60506	2.5296	2.17823	4.29509	-2.86706	2.40396	4.77177	0.279639	0.204299	0.527303	0.591836	2.06687	0.438705	0.0901703	2.55332	0.712234	1.25208	-2.08303	4.86051	0.876749	1.23245	0.0502956	-2.17742	0.968107
664	-1.14205	-0.856646	3.50074	-1.81795	2.5935	-0.911179	2.94208	2.5707	1.64606	4.29543	-2.85945	2.77679	5.10783	0.61689	0.541031	0.449029	0.923671	2.22468	0.220729	-0.154443	2.2784	0.317591	1.32039	-1.76584	4.66672	0.901389	0.824678	0.113226	-2.05251	1.06187
665	-1.40017	-0.736778	3.41155	-1.59837	2.59474	-0.953022	2.77162	2.76581	2.16708	4.11589	-2.82579	2.37795	5.18803	0.745804	0.836732	0.21519	0.653081	2.15242	0.442394	0.134139	2.22526	0.703414	1.29452	-2.16368	4.63389	0.729762	1.12447	0.466496	-2.18502	0.987906
666	-1.1822	-0.936758	3.05203	-1.90461	2.63131	-0.818978	2.79531	3.06937	2.06009	4.71729	-2.44153	2.71679	4.93238	0.355641	0.302695	0.482088	0.261911	2.78936	0.404253	-0.119871	1.935	0.178105	1.40075	-2.31547	4.54924	0.747308	1.40856	0.0118275	-1.70807	1.02931
667	-1.32123	-0.505549	3.09591	-2.04125	2.59302	-1.15912	3.11872	2.90225	1.84148	4.07484	-3.02422	2.83625	4.95632	0.249266	0.181824	0.392859	0.353886	2.30979	0.499722	-0.177036	2.01414	-0.135926	1.20321	-2.19854	4.50221	0.77771	1.58207	0.162022	-1.82859	1.19565
668	-1.15157	-0.775089	3.13624	-2.08719	2.79753	-0.978823	3.41514	2.75808	1.87795	4.30607	-2.6331	2.24528	5.17696	0.566435	0.749104	0.31045	0.476992	2.26515	0.347093	-0.129906	1.14545	-0.186155	1.06727	-2.38263	4.51605	0.689901	1.54367	0.52995	-2.02239	1.11606
669	-0.997817	-0.913244	3.26371	-1.96507	2.52234	-1.27643	3.11713	2.82744	1.95906	4.72729	-2.78239	2.49256	5.30384	0.146881	0.965041	0.257703	0.0757567	2.38485	0.344934	-0.198032	1.40159	0.0735492	1.24901	-1.94014	4.28485	0.861985	1.54438	0.0885205	-2.50053	1.2606
670	-1.1735	-0.968526	3.21413	-1.80089	2.80817	-1.36892	3.07738	3.06318	2.03039	4.65826	-2.36867	2.45466	5.2522	0.40517	0.796816	0.476324	0.238968	2.44428	0.607046	-0.219193	1.22008	-0.100486	0.807134	-2.50398	4.31555	0.997069	1.53888	0.0627987	-2.15238	1.33369
671	-1.13491	-0.731875	3.01344	-2.00496	2.3615	-1.19098	3.27752	2.88277	2.12664	4.47395	-2.24047	2.84222	5.34382	0.505584	0.417422	0.305172	0.068229	2.34062	0.45737	-0.28627	0.957348	-0.693834	0.665298	-2.78448	4.05438	1.12573	1.59705	0.338422	-2.18279	1.26951
672	-0.957578	-0.770111	2.86369	-1.83511	2.75245	-1.41324	3.14568	3.16044	1.88165	4.1479	-2.47497	3.20953	5.3809	0.260388	0.531255	0.487628	0.113619	2.49698	0.975766	0.263168	0.930153	-0.368731	0.784144	-2.47746	4.08179	1.04395	1.78524	0.389459	-2.36087	1.48727
673	-0.824615	-0.893405	3.03296	-1.77789	2.71119	-1.45758	3.12206	2.89626	2.23276	4.41277	-2.13108	3.11563	5.18468	0.717314	0.676337	0.527403	-0.176027	2.23045	0.546241	-0.236263	0.722775	-0.399952	0.982339	-2.46983	4.03842	0.777388	1.53893	0.270956	-2.12073	1.41793
674	-0.834376	-0.789816	3.22834	-1.89815	2.89476	-1.40467	2.94061	3.04227	2.32886	4.05909	-2.26548	3.02721	5.31903	0.579432	0.64262	0.491952	-0.409856	2.30638	0.731576	-0.0785739	0.912223	-0.647193	0.896821	-2.52083	3.82294	0.687189	1.7623	0.0478751	-2.30674	1.16742
675	-0.883793	-0.846857	2.69974	-1.74565	2.46517	-1.251	3.0832	2.89346	2.44861	4.60351	-1.82274	3.00399	5.22837	0.492112	1.05637	0.403097	-0.233513	2.70352	0.743086	-0.176229	0.798202	-0.539112	0.775179	-2.33095	4.26113	0.790713	1.6754	0.276624	-2.44459	1.32274
676	-0.632515	-0.922748	2.92332	-1.78507	2.81848	-1.66068	2.83797	2.75685	1.98979	4.57607	-1.79297	2.84803	5.30202	0.369723	0.904318	0.242502	-0.490356	2.77798	0.787534	-0.336459	0.688634	-0.45033	0.669907	-2.23182	4.12699	0.704688	1.84068	0.0118122	-2.24778	1.31893
677	-0.72998	-0.694473	2.97006	-1.92986	2.41218	-1.61989	2.33645	3.00386	2.38812	4.95902	-1.38326	3.53787	5.09716	0.220756	0.67251	0.311381	-0.46702	2.6228	0.800556	-0.108947	0.460033	-0.236983	0.369679	-2.48928	3.95032	0.389521	1.80996	0.0975384	-1.9734	1.11237
678	-0.783675	-0.733468	2.86668	-1.98689	2.66808	-1.2914	2.36747	2.91072	2.6692	3.89874	-1.91728	3.16432	4.82741	0.723272	0.7783	0.120183	-0.932807	2.34118	0.643617	-0.0800889	0.496304	-0.0653925	0.582198	-2.58442	4.03212	0.88197	1.80727	0.1174	-1.96831	1.10529
679	-0.243542	-0.619808	2.83491	-1.78607	2.38546	-1.98569	2.16276	2.89463	2.55764	3.48477	-1.80892	4.0419	5.24409	0.342366	0.785817	0.116925	-0.776185	2.39365	0.372006	-0.137222	0.716013	-0.163605	0.351037	-2.32928	3.87173	0.928785	1.66976	0.263053	-2.03079	1.06291
680	-0.333902	-0.599717	2.82592	-1.68381	2.53411	-1.56317	2.01396	2.91056	2.17676	4.13124	-1.97422	3.16225	4.97586	0.293052	0.781067	0.279776	-0.598403	2.60925	0.293652	-0.359648	0.526768	-0.228242	0.779275	-2.31454	3.48471	0.931806	2.03861	0.268414	-1.92902	1.09154
681	-0.514078	-0.616712	2.93705	-1.8928	2.38385	-1.5306	1.86384	2.5491	2.43281	3.62774	-1.9013	3.59128	5.01269	0.637293	0.741035	0.623519	-1.05241	2.5629	0.623796	-0.165302	0.496947	-0.0578916	0.544182	-2.28417	3.61801	1.07307	1.76784	-0.21401	-1.9629	1.24122
682	-0.269679	-0.532594	3.09934	-1.69956	2.44324	-1.52107	2.02874	2.71944	2.51978	3.98561	-1.65852	3.45137	4.93283	0.396513	0.589093	0.217525	-0.949319	2.81978	0.398023	-0.0464972	0.592927	-0.047287	0.185416	-2.11086	3.27488	0.868183	1.89305	0.0622556	-2.02758	1.26433
683	-0.307352	-0.799219	2.93002	-1.76761	1.90265	-1.38275	2.22109	2.47884	2.69735	4.40101	-1.41323	3.70838	4.98371	0.348162	0.706465	0.241542	-0.709537	2.39057	0.418298	-0.226286	0.440754	-0.121552	0.6185	-2.39173	3.11345	0.927003	2.16089	-0.138882	-2.094	1.12001
684	-0.136121	-0.812636	3.03954	-1.93204	2.12694	-1.53226	1.77842	2.59769	2.70118	3.89087	-1.4034	3.75429	4.32488	0.434714	0.576359	0.557218	-0.686714	2.27191	0.335914	-0.107377	0.195779	-0.0374028	0.392353	-2.40287	3.0711	1.0513	1.87907	-0.281051	-1.81728	1.11166
685	-0.120174	-0.90452	2.77992	-1.67999	1.86937	-1.7193	1.76399	2.48458	2.59471	3.24942	-1.03281	4.41665	4.5244	0.350953	0.390527	0.553947	-0.518829	2.29526	0.161112	-0.700208	0.0116881	-0.128271	0.359375	-2.19167	2.54029	1.25594	1.96008	-0.295882	-1.84242	1.40793
686	-0.206388	-0.492845	2.89157	-1.8418	1.95878	-1.36336	2.20403	2.47467	2.89159	2.97433	-1.26888	3.74909	4.61064	0.0705711	0.563367	0.0976191	-0.752432	2.43678	-0.0145799	-0.737508	-0.0668091	-0.306484	0.534155	-2.02252	2.58528	1.50206	1.84465	-0.23785	-2.00938	1.21289
687	-0.480514	-0.679779	2.6575	-1.84817	2.31075	-1.51652	2.19611	2.46576	2.67418	3.80032	-1.20868	4.12027	4.2433	0.476181	1.20702	-0.0236968	-0.763438	2.4807	0.458134	-0.423863	-0.126087	0.105649	0.710116	-2.27928	2.12036	1.44989	1.50579	-0.085473	-2.2138	1.25793
688	0.0288109	-0.707771	2.79884	-1.9158	1.74538	-1.41321	2.36414	2.29836	2.9481	3.46374	-1.14416	4.63145	4.10715	-0.111129	0.997725	0.108385	-0.695006	2.64492	0.23484	-0.58182	-0.0297794	-0.110542	0.785691	-2.29959	2.33113	1.25759	1.718	-0.633139	-1.78169	0.939287
689	0.164312	-0.519647	2.74337	-1.99965	2.01241	-1.35211	2.34849	2.33371	2.48904	3.71735	-1.14468	4.50347	4.25912	-0.35141	0.768746	0.175943	-0.584562	2.27833	0.283185	-0.774392	-0.120718	0.1246	0.664848	-2.08206	1.79088	1.18767	1.5297	-0.226656	-1.94853	1.16289
690	-0.233058	-0.504912	2.4896	-1.82829	1.97554	-0.906144	2.41938	2.29078	2.86589	3.20009	-1.029	4.17347	4.34629	0.227995	0.981973	-0.0399156	-0.737395	1.96005	0.0845642	-0.588603	-0.194393	0.20862	0.560522	-2.12594	2.28695	1.3281	1.7832	-0.255177	-1.77098	0.951298
691	0.226114	-0.220767	2.44422	-1.92314	2.53661	-1.29281	2.6498	2.44555	2.99559	4.19285	-1.2891	4.10998	4.26748	0.0303492	0.842293	-0.00498413	-0.393082	1.94741	0.143988	-0.828178	-0.127047	0.237775	0.725961	-2.07894	2.06825	1.32679	1.46527	-0.379297	-1.79858	1.10927
692	-0.0990668	-0.580488	2.61169	-1.78669	1.74479	-1.21172	2.58828	2.2895	3.27262	3.23066	-1.71555	4.39609	3.99013	0.226179	0.84834	-0.137446	-0.303383	2.12999	-0.0236791	-0.72835	-0.144096	0.37071	0.986642	-2.11642	2.06148	1.54341	1.46215	-0.435937	-1.56269	1.15391
693	0.265463	-0.55497	2.47726	-1.81172	1.97341	-0.947868	2.17651	2.40268	2.98659	2.91563	-1.65416	4.47076	4.15177	-0.777326	0.556076	0.0494847	-0.557241	1.69731	-0.13006	-1.18962	-0.0775417	0.228974	0.999947	-1.99266	2.0308	1.55699	1.63364	-0.324738	-1.74071	1.02317
694	0.106467	-0.480158	2.63355	-1.94386	1.91706	-0.858424	2.55163	2.44837	2.72431	3.23844	-1.64081	4.53044	3.99879	-0.325673	0.734324	0.012552	-0.404021	1.55903	-0.0731392	-0.73709	-0.143076	-0.0199345	0.906756	-2.05326	2.06836	1.48317	1.6787	-0.346082	-1.29462	1.03941
695	0.094097	-0.788422	2.16764	-1.86056	1.88831	-1.10269	2.62256	1.96599	3.08372	4.19167	-1.67306	4.39423	3.96865	-0.552471	0.891746	-0.20834	-0.582695	1.8854	-0.110777	-0.973937	-0.185919	0.145878	1.26507	-1.98975	1.90399	1.64587	1.53569	-0.464896	-1.57336	0.787732
696	0.0198793	-0.588962	2.34802	-1.6298	1.72277	-0.78061	2.24195	2.05622	3.12072	3.7751	-1.41032	4.14882	4.04014	-0.304972	1.12797	0.0647493	-0.756313	1.74016	0.106711	-0.939467	-0.260164	0.101808	0.960482	-1.87615	2.33058	1.681	1.55623	-0.490293	-1.46947	0.797765
697	0.279545	-0.394364	2.31318	-1.49191	2.02176	-0.605176	2.74222	2.61101	2.82453	3.52689	-1.21024	4.46218	3.82465	-0.389875	0.964582	-0.233103	-0.495127	1.59072	-0.144892	-1.28355	-0.0683231	-0.10531	1.44337	-2.04609	1.86101	1.47204	1.41081	-0.221814	-1.09202	0.673685
698	0.0829883	-0.36069	2.45361	-1.77322	2.16752	-0.667007	2.46762	2.27969	3.0455	3.66045	-1.56462	4.88268	3.88807	-0.182298	0.891418	0.20416	-0.527125	1.54747	0.0445357	-1.26353	-0.133915	0.160955	1.56937	-1.81667	2.03396	1.49658	1.42625	-0.325061	-1.19669	1.03385
699	0.267683	-0.480129	2.22503	-1.23643	1.62508	-0.81157	2.35024	2.32248	3.01061	3.78251	-1.12592	4.16125	3.75703	-0.259812	1.01232	-0.257646	-0.531775	1.50243	0.269593	-1.06991	-0.110205	-0.0721057	1.26756	-2.31533	1.88004	1.4043	1.38213	-0.176724	-1.21148	0.475686
700	0.0121893	-0.657421	1.92604	-1.34551	1.60934	-0.803207	2.5721	2.31304	2.96744	3.58058	-1.32097	4.29881	3.98734	-0.730607	0.688012	0.167634	-0.617879	1.65749	0.147692	-1.39718	0.0737172	0.0332625	1.5138	-2.1442	1.90221	1.46315	1.30249	-0.0572665	-1.12798	0.458594
701	0.0371827	-0.677706	2.21698	-1.80879	1.28736	-0.538335	2.46171	2.27242	3.18489	3.5686	-0.928691	4.5211	3.75103	-0.560291	0.593636	0.199996	-0.366288	1.48395	0.19694	-1.25111	-0.0503613	0.285833	1.47841	-1.83291	1.75551	1.30326	1.09719	-0.22786	-1.26418	0.671417
702	0.0665691	-0.283495	2.18078	-1.76874	1.79322	-0.431522	2.4581	2.31851	3.03294	4.39957	-1.21521	4.30731	3.96441	-0.574212	0.680948	0.123498	-0.608551	1.57069	0.00563564	-1.3295	-0.315025	0.265525	1.49733	-2.16371	1.75772	1.48053	1.24749	-0.218774	-1.35131	0.434831
703	0.447866	-0.66371	2.26019	-1.56051	1.71621	-0.579199	2.52479	2.3155	3.33655	3.82465	-1.17579	4.02529	4.03208	-0.375976	0.56445	-0.139669	-0.226933	1.68	0.0601781	-1.25096	-0.453333	0.597814	1.61586	-1.60619	1.8282	1.51749	1.1433	-0.0257915	-1.39495	0.967081
704	0.51275	-0.297177	2.37179	-1.74256	1.52197	-0.194938	2.05449	2.58447	3.18083	4.0635	-1.56101	4.01868	4.73986	-0.254038	0.369528	-0.0649388	-0.19302	1.55226	0.334416	-1.26801	-0.209794	0.606529	1.7494	-1.90309	1.98407	1.37226	0.846316	-0.012196	-1.31959	0.806104
705	0.512716	-0.575418	2.06812	-1.67189	1.69788	-0.217482	2.52674	2.33014	3.40173	4.15237	-1.11479	4.07844	4.34229	-0.60793	0.45763	0.271532	-0.403169	1.2424	0.309994	-1.21931	-0.419058	0.738678	2.01939	-1.57267	2.07346	0.906785	1.22618	-0.0341445	-1.2235	0.309935
706	0.136594	-0.159413	2.30628	-1.51311	1.7773	0.107435	2.24626	2.18015	3.0906	3.97937	-1.50745	3.69234	4.67855	-0.752465	0.0345988	0.0826317	-0.205599	1.74147	0.171375	-1.2212	-0.488453	1.03078	1.79957	-1.83771	2.06782	1.04422	1.07068	-0.0583269	-1.35846	0.474662
707	0.339037	-0.353179	2.23542	-1.34968	1.50271	-0.0298207	2.39248	2.38802	3.19365	4.06128	-1.11353	4.107	4.66574	-0.386489	0.298286	0.218123	-0.509732	1.50356	0.407419	-1.11247	-0.486837	1.08196	1.85308	-1.55953	2.2841	0.675716	1.16973	0.169776	-1.43371	0.614234
708	0.497885	-0.398538	1.90944	-1.02987	1.53593	-0.311291	2.28959	2.4726	2.91414	3.99994	-1.17221	4.08503	5.02191	-0.169257	-0.062308	0.515729	-0.471892	1.55597	-0.00311048	-1.26919	-0.325672	1.0073	1.69564	-1.44606	2.194	1.04081	1.26418	-0.0385988	-1.08241	0.637413
709	0.426987	-0.331988	2.11201	-1.20076	1.3959	0.0797031	2.7589	2.31969	3.09527	4.16667	-0.897128	3.75531	4.79551	-0.160121	0.459611	0.421909	-0.570071	1.65433	-0.0718508	-1.10598	-0.499356	1.10076	1.56648	-2.01574	2.08942	0.897741	1.00151	0.0122821	-1.13642	0.570942
710	0.246803	-0.00824941	2.06492	-1.35282	1.57836	-0.212517	2.09136	2.30606	3.13669	3.7691	-0.666249	3.44102	4.6792	-0.522986	0.843875	0.24831	-0.459648	1.52728	0.159168	-1.09074	-0.463394	1.35637	1.41965	-1.79862	2.12031	1.10553	1.01239	0.239829	-1.08325	0.352159
711	0.363779	-0.269176	2.1608	-1.39025	1.52286	-0.168196	2.45129	2.1553	3.662	4.24808	-1.17276	4.03075	4.18194	-0.357142	0.315693	0.540053	0.109739	2.13946	0.143903	-0.892841	-0.525348	1.43148	1.51464	-1.66714	2.10523	0.772721	0.800426	0.0829523	-1.09198	0.586714
712	0.48847	-0.0380194	2.07934	-1.13633	1.98331	0.160165	2.6486	2.00378	3.53698	4.0591	-0.744873	3.38871	3.94388	-0.275545	0.585833	0.399589	-0.357918	1.35561	-0.123206	-0.684632	-0.49814	1.73614	1.20138	-1.7362	2.41979	0.856475	0.962174	0.354811	-1.24201	0.490546
713	0.451244	-0.0147241	2.36846	-0.965504	1.49872	-0.043936	2.72372	1.98946	2.82764	4.13877	-0.94293	3.95448	3.81811	0.191684	0.170572	0.602829	-0.43681	1.97179	0.0245336	-1.0269	-0.293335	1.88889	1.31572	-1.96768	2.55219	0.98966	1.37625	0.211692	-1.07789	0.29337
714	0.30513	0.102846	2.25775	-1.21346	1.33257	-0.0856886	2.58481	2.38941	3.80523	3.92703	-1.01013	4.02494	3.53258	-0.200863	0.274651	0.330191	-0.264023	1.47591	-0.0624085	-0.868188	-0.415153	1.94255	1.14601	-1.72288	2.33895	1.22324	1.08892	0.0131204	-1.08054	0.128719
715	0.271981	0.130944	2.49394	-0.875841	1.50792	0.0501888	2.44642	2.22571	3.37862	4.34884	-1.20195	3.6326	3.0947	0.26851	-0.12579	0.408978	-0.523559	1.39935	-0.181094	-0.474634	-0.34153	1.9735	1.12153	-1.78397	2.2865	0.891438	1.16821	-0.00754581	-1.31159	0.172107
716	0.432176	0.148656	2.05583	-1.05816	1.73351	0.00877409	2.50194	1.96253	3.19252	4.27673	-1.19734	3.37388	3.08725	0.00720002	-0.503762	0.400124	-0.434483	1.38895	-0.0556434	-0.674862	-0.423896	1.93082	0.426842	-1.79576	2.52418	0.599875	1.27999	0.0698883	-1.53618	0.44597
717	0.374452	-0.0633209	2.39467	-1.04214	1.542	-0.0328382	2.51664	1.70154	3.48378	4.00127	-0.896171	3.83869	2.21279	0.624611	-0.0879816	0.447919	-0.146609	1.42867	0.136147	-0.86118	-0.447926	2.16279	0.397719	-1.7518	2.51783	0.855771	1.05256	-0.0925369	-1.96633	0.585356
718	0.253885	0.313759	2.16415	-0.867136	1.55673	0.204711	2.42868	1.81456	3.41842	4.48512	-0.606657	3.50409	1.87456	0.574724	-0.0311472	0.599699	-0.134621	1.99459	-0.0916807	-0.41632	-0.127288	1.99219	0.439775	-1.70256	2.37118	0.759837	1.20334	-0.202906	-1.96701	0.659333
719	0.565311	-0.285646	2.2771	-0.887915	1.61003	0.27722	2.51929	1.90043	3.43689	4.0847	-0.869134	3.78593	1.79327	0.610599	0.252539	0.541626	-0.292173	1.80327	-0.013948	-0.920886	-0.48746	2.22092	0.385653	-1.50834	2.50153	0.639801	1.20003	-0.107407	-2.1628	0.351929
720	0.530566	0.293501	2.26854	-1.09078	1.86196	-0.0274184	2.42193	1.89809	3.44593	4.07375	-0.663212	3.94426	2.06188	1.02025	0.342721	0.525933	-0.050476	1.80866	-0.220727	-0.803956	-0.372362	1.67031	0.369208	-1.91121	2.48437	1.21534	1.53954	-0.511847	-2.3851	0.37408
721	0.748456	0.0496075	2.40285	-0.996439	1.7558	0.214599	2.62185	1.90743	3.66387	4.19036	-0.980662	4.00011	1.73938	0.926415	-0.07298	0.446647	-0.0320802	1.92505	0.155748	-0.768163	-0.364019	2.06142	0.128132	-1.64747	2.49765	1.06736	1.40372	-0.567619	-2.36038	0.564766
722	0.724488	-0.0752201	2.16631	-0.744488	2.01243	0.292846	2.51056	1.86582	3.39323	4.20655	-0.31499	3.94309	2.22284	1.22702	0.186746	0.421773	-0.33853	2.14113	0.0457306	-0.702342	-0.334732	1.91997	0.098259	-1.58599	2.3928	0.617208	1.37061	-0.473908	-2.61232	0.546161
723	0.810167	0.230998	2.32176	-0.719042	1.82923	0.543842	2.4128	1.71454	2.88721	4.32178	-0.640994	3.7886	2.12352	1.30544	0.0340077	0.36842	0.000339311	1.77461	-0.124763	-0.620619	-0.592282	2.15093	0.495644	-1.61008	2.08612	0.819939	1.23893	-0.538713	-2.9347	0.497461
724	0.785334	0.00475608	1.97205	-0.826431	2.11191	0.309532	2.74372	1.74447	2.98456	4.26546	-0.812717	3.6412	2.03186	1.32316	0.193254	0.509153	-0.117946	1.82504	-0.0525361	-0.683709	-0.516642	2.44605	0.0539432	-1.65136	2.49536	1.09503	1.2438	-0.885966	-2.56335	0.296518
725	0.730851	0.159112	2.11061	-0.782659	1.93072	0.249891	2.74016	1.67191	3.21241	4.42495	-0.72842	3.67782	2.37583	1.69093	-0.203603	0.73934	0.107057	2.30141	-0.211078	-1.09722	-0.694155	2.33999	0.0546263	-1.84173	2.31028	0.898218	1.4428	-0.73982	-2.79878	0.5787
726	0.695071	0.20651	1.94167	-0.910781	1.81039	0.421637	2.46924	1.98415	2.4854	4.13478	-0.717421	3.613	2.41272	1.54399	0.221817	0.395854	0.0826117	2.14813	-0.223456	-1.12279	-0.424169	2.37962	0.0932593	-1.66085	2.20056	0.860888	1.37156	-0.678381	-2.82724	0.460089
727	0.742395	0.491352	1.66741	-0.940963	2.39996	0.321192	2.63668	1.86028	3.02098	4.18938	-0.608688	3.45201	2.11019	1.69144	-0.056554	0.464781	0.151569	2.13935	-0.0268298	-1.20581	-0.619048	2.55542	0.449695	-1.78907	2.29372	0.860567	0.804255	-0.576196	-2.99778	0.760684
728	0.583937	0.27916	2.06373	-1.11187	2.20436	0.155953	2.03386	1.80135	2.68308	4.23282	-0.658186	3.00247	2.34323	1.58395	-0.0926526	0.571356	-0.235823	2.36824	-0.125339	-1.2289	-0.586906	2.5037	0.57518	-2.06185	2.4368	1.03771	1.3329	-1.18232	-3.06101	0.56748
729	0.685562	0.280765	1.90777	-0.801038	1.98264	0.479052	2.12963	1.77795	3.56562	4.3892	-0.380328	3.05037	2.76881	1.66876	-0.244795	0.532502	0.126149	2.51272	-0.480889	-1.48596	-0.500367	3.01544	0.765648	-1.82522	2.32073	1.15953	1.06407	-1.12726	-3.10893	0.555112
730	0.875196	0.471112	1.88041	-0.990371	1.9722	0.319277	2.2054	1.63526	3.03595	4.22994	-0.421386	3.40672	2.28452	1.74583	0.025808	0.924256	0.187674	2.34227	-0.0471009	-1.50482	-0.538201	3.10187	0.64314	-2.01357	2.48697	1.15361	0.80766	-0.874453	-3.07373	0.898337
731	0.850353	0.470125	1.74622	-0.838125	2.46571	0.493417	2.09925	1.76086	2.62002	4.26347	-0.332213	3.21001	2.7527	1.62866	0.00740866	0.710316	-0.0276558	2.64801	-0.291907	-1.38124	-0.532441	2.64366	0.319198	-1.86341	2.34759	1.29234	0.62597	-1.26279	-3.2559	0.510259
732	0.90653	0.772135	1.25529	-0.957844	1.92915	0.647031	2.40037	1.64819	2.64693	4.09061	-0.571046	3.54527	2.4661	2.2737	-0.112326	0.604396	0.162797	2.77776	-0.187531	-1.38803	-0.420428	2.9373	0.793442	-1.9191	2.46702	1.38907	0.789614	-1.21957	-3.77316	0.237095
733	0.618246	0.409247	1.78569	-1.29256	1.84583	0.442149	2.19779	1.93244	3.2272	4.25412	-0.13639	3.83311	2.98931	1.88401	-0.257427	0.779803	-0.0977252	2.92424	-0.280857	-1.81989	-0.394621	2.73658	0.274305	-2.20819	2.40023	1.16037	0.659402	-1.00144	-3.68051	0.484413
734	1.17277	0.719988	1.42763	-0.930107	2.29106	0.598998	2.17369	1.78788	3.19621	4.45409	-0.200228	3.75544	2.97824	1.89055	0.192137	0.566194	0.0570303	2.73253	-0.246237	-2.04982	-0.200686	2.63607	0.706229	-2.14725	2.40184	1.35635	0.699673	-1.27364	-3.37489	0.609588
735	1.07392	0.69475	1.24946	-0.948021	2.13145	0.68828	2.23607	1.91255	3.04113	4.04687	-0.292697	3.75004	3.29625	1.90904	-0.895717	1.0677	0.100007	3.00405	-0.0611703	-1.91079	-0.114301	3.18628	0.102939	-2.13295	2.43329	0.893531	0.511385	-1.38878	-3.65178	0.328483
736	1.01615	0.263475	1.43002	-0.803602	1.91121	0.120502	2.36199	1.59097	3.04818	3.89545	-0.0565577	3.35898	3.06864	2.05841	-0.343606	0.727089	0.254866	3.06218	-0.187094	-2.58466	-0.177696	2.60356	0.262741	-2.17566	2.30075	1.28989	0.593229	-1.16056	-3.98994	0.445567
737	0.569527	0.428084	1.2319	-1.11428	2.08926	0.607988	2.17156	1.38428	2.81866	3.86816	-0.0543326	3.64907	3.31661	1.69407	-0.384035	0.845783	0.376864	3.10138	-0.244541	-2.30585	-0.220425	2.5459	0.314606	-2.20349	2.38439	1.05221	0.365989	-1.64653	-3.62421	0.616681
738	0.81663	0.383526	1.5248	-1.16017	2.06762	0.274569	2.38664	1.5746	2.15848	3.90416	0.135965	3.56732	3.26846	1.95658	-0.422121	0.912659	0.197041	2.86271	-0.402835	-2.55029	0.0499651	2.65377	0.240572	-2.29216	2.61734	1.17167	0.427177	-1.73531	-3.68987	0.608112
739	0.850767	0.452177	1.25875	-0.843059	1.62823	0.941156	2.41481	1.98892	2.99258	3.75002	0.122659	3.87636	3.51239	1.97356	-0.503576	1.12654	0.326319	2.96821	-0.424461	-2.46641	-0.100127	2.45173	0.347193	-2.05788	2.87099	0.871755	0.174682	-1.73849	-3.82813	0.808342
740	0.671719	0.656527	1.00511	-1.02488	1.71191	0.616918	2.4221	1.60827	2.90685	4.04787	0.511414	4.04324	3.06433	1.60276	-0.00707872	1.4414	0.193413	3.0246	-0.195703	-2.59694	0.17392	2.72056	0.397006	-2.52732	2.62447	0.669672	0.350853	-1.68626	-3.71786	0.352612
741	0.80532	0.505807	1.29728	-1.00216	1.91811	0.395924	2.51262	1.6539	3.2403	4.0909	0.226229	3.76482	3.57316	1.64136	-0.548231	1.49224	0.0681168	2.87477	-0.386152	-2.37824	-0.0693116	2.65733	0.928189	-2.2417	2.70717	0.891337	0.459385	-1.73593	-3.82011	0.365824
742	1.00022	0.616197	1.04551	-0.971162	1.91997	0.556828	2.49012	1.75481	2.67412	3.78948	0.82279	3.76099	3.65804	1.77646	-0.704968	1.44595	0.272643	3.03602	-0.332293	-2.48498	-0.150575	2.47789	0.492424	-2.33732	2.77872	1.04859	0.294614	-1.55873	-3.84096	0.413275
743	1.1257	0.787	0.926002	-0.814093	1.66137	0.326856	2.35755	1.59903	3.28098	4.02268	0.51846	3.82856	3.83642	2.08533	-0.555033	1.81136	0.0327054	3.06476	-0.632602	-2.37832	-0.113699	2.23655	0.373047	-2.09329	2.68975	1.04428	0.440991	-1.76739	-3.80948	0.182014
744	0.985707	0.904024	0.616735	-1.03676	2.00222	0.506236	2.33004	1.70796	2.99725	3.99917	0.530632	3.45363	3.56744	1.61232	-0.387814	2.13483	0.223484	2.89854	-0.555439	-2.13107	-0.152837	2.45972	0.644158	-2.2774	2.93615	0.849618	0.15603	-1.71019	-3.81877	0.252469
745	1.06159	0.869076	0.717445	-1.189	1.81317	0.604662	2.30778	1.63984	3.30252	3.69137	0.589295	3.68876	3.4852	2.29779	-0.824282	2.21481	0.0954996	3.02366	-0.542019	-2.02779	-0.303737	2.29652	0.757908	-2.28525	2.81932	0.597176	0.131705	-1.89276	-3.89889	-0.0641639
746	0.842579	0.914016	0.788494	-0.943038	2.19801	0.268517	2.39599	1.76459	3.13133	3.63032	0.634572	3.67948	4.215	1.88231	-0.487183	1.99302	0.290506	3.0861	-0.497101	-2.30563	-0.413515	2.11012	0.398643	-2.02953	3.1735	0.879753	-0.0182642	-1.82545	-3.67726	-0.0674935
747	0.730978	1.18016	0.540943	-0.795202	1.90712	0.116271	2.38643	1.6134	3.24258	3.74108	0.318842	3.56789	3.92928	2.03395	-0.389641	2.32865	-0.032412	3.4542	-0.591712	-2.16811	-0.360028	2.12783	0.275825	-2.38339	3.01264	0.940385	0.0985972	-1.98905	-4.01207	-0.254415
748	1.1464	0.9173	0.511568	-0.850018	1.93692	0.381594	2.12284	1.50441	3.47775	3.6481	-0.14343	3.27193	3.76492	1.92029	-0.818323	2.49535	-0.0529795	2.98584	-0.553122	-2.0987	-0.322816	2.25408	0.707804	-1.84627	2.89815	0.917603	-0.316061	-2.09456	-4.05319	-0.127312
749	0.875775	1.14276	0.501773	-0.844548	2.00956	0.005614	1.98773	1.5187	3.30403	3.66028	-0.31038	3.51567	3.75655	2.08442	-0.797226	2.26335	-0.373591	3.19418	-0.771817	-2.41919	-0.0397344	2.17912	0.651068	-1.8138	3.08342	0.409021	-0.121245	-1.95942	-3.96837	-0.23518
750	1.12653	0.834138	0.401488	-0.658529	1.82322	0.185221	1.7712	1.43203	3.03473	3.43637	-0.110344	3.75834	3.73266	2.29617	-0.693221	2.29555	-0.155	3.36189	-0.725068	-2.1875	-0.316491	2.0559	0.395634	-1.96948	3.2919	0.450443	-0.208616	-2.25916	-3.84509	-0.296825
751	0.908685	0.876265	0.256789	-0.734041	1.6763	0.0516946	1.93253	1.57235	3.28465	3.33641	-0.0842281	3.83536	3.90403	2.00994	-0.155402	2.35586	0.214134	2.91175	-0.829188	-2.05368	-0.143022	1.92081	0.281687	-2.08188	2.87732	0.490447	-0.0822176	-2.04337	-3.73433	-0.426399
752	1.08964	0.873975	0.445706	-0.48527	1.94321	-0.148385	1.70266	1.54334	3.66968	3.49763	-0.248121	3.58838	3.89923	2.077	-0.841721	2.52015	0.242119	2.93276	-0.799455	-2.05819	-0.067345	2.10741	0.314761	-1.73541	3.11636	0.466409	-0.332672	-2.08968	-3.77816	-0.174845
753	0.929371	1.08107	0.04524	-0.526441	1.81835	0.200943	1.85188	1.53298	3.61454	3.45239	-0.253935	3.66066	3.89199	1.87509	-0.44523	2.62425	-0.033702	2.93454	-0.703966	-1.99507	-0.00533789	2.25979	0.124969	-1.54555	3.13175	0.686179	-0.47301	-2.3845	-3.60416	-0.277861
754	1.16127	1.23275	0.259693	-0.622496	1.8519	-0.0383904	1.8087	1.47891	3.81188	3.46482	-0.622344	3.10801	4.11624	1.67368	-0.471615	2.34205	0.236644	2.76458	-0.830813	-2.04993	0.0750219	1.82574	-0.267718	-1.70363	2.97712	0.646807	-0.400716	-2.34809	-3.8236	-0.412707
755	1.23971	1.23316	0.017305	-0.683504	1.71955	0.147878	1.47661	1.38443	4.07842	3.41787	-0.235015	3.65454	4.33923	2.2079	-0.401422	2.78981	0.0673584	3.01119	-1.06037	-1.72522	0.0316162	1.57241	-0.185457	-1.67198	3.22399	0.611633	-0.571033	-2.27104	-3.73185	-0.575894
756	1.18839	0.825474	-0.0847147	-0.545433	1.76853	-0.12627	1.52664	1.38323	4.14911	2.91365	-0.627402	3.44866	3.6214	2.08297	-0.556836	2.72427	-0.00750524	2.48278	-0.757443	-2.02379	0.357634	1.49272	-0.283629	-1.37876	2.98992	0.577779	-0.487062	-2.25324	-3.81971	-0.152011
757	1.46146	1.16473	0.0931946	-0.570545	1.72526	-0.132859	1.60668	1.41773	3.58779	3.47269	-0.481575	3.57204	4.29452	1.68679	-0.161861	2.54329	-0.093616	2.70487	-0.812909	-1.79492	0.0448129	1.64223	-0.445593	-1.39266	3.18893	0.525742	-0.466278	-2.26347	-3.8018	-0.412738
758	1.36089	1.03299	0.254485	-0.161501	1.68246	-0.504988	1.49135	1.27222	3.81807	3.25809	-0.477875	3.6481	3.97693	1.74173	-0.222823	2.62708	-0.104189	2.38308	-0.711159	-1.58037	0.267957	1.61266	-0.392519	-1.14196	3.16187	0.710698	-0.418505	-2.32781	-3.88631	-0.207982
759	1.45778	1.35062	-0.0963079	-0.159701	1.61736	-0.191347	1.67018	1.44649	3.98696	3.50244	-0.496702	3.49764	4.15714	2.18105	-0.34344	2.46272	-0.0187675	2.52997	-0.994247	-1.60477	0.250961	1.33083	-0.497553	-1.57584	3.10525	0.504656	-0.658523	-2.21241	-3.80826	-0.732137
760	1.44828	0.92307	0.145107	-0.416676	1.58119	-0.727621	1.1958	1.28664	3.87727	2.80507	-0.25977	3.55373	4.22359	1.84528	-0.1651	2.99267	-0.147703	2.42197	-0.864222	-1.45123	-0.0899836	1.29087	-0.793583	-1.52366	3.08962	0.249054	-0.493888	-2.45345	-3.72354	-0.614403
761	1.44206	1.4549	-0.235555	-0.156347	1.77073	-0.257477	1.22393	1.55551	4.19543	3.12403	-0.44067	3.64656	4.08224	2.09615	-0.469293	2.85919	-0.111854	2.19526	-0.906247	-1.22682	0.116496	1.60337	-1.1077	-1.30834	3.12067	0.348818	-0.615617	-2.2111	-3.71332	-0.641028
762	1.42108	1.53397	0.125402	-0.298132	1.71635	-0.509274	1.07724	1.51454	3.79484	3.44943	-0.463173	3.63469	4.0336	2.14024	0.0406968	2.79059	-0.399141	2.26252	-1.25828	-1.38534	-0.079583	1.53723	-1.47531	-1.16679	2.74596	0.155689	-0.579742	-2.09151	-3.53605	-0.68903
763	1.32845	1.46749	-0.233814	-0.0640585	1.8034	-0.69828	1.35607	1.35489	4.21551	3.00173	-0.29097	4.61445	3.79192	2.2076	-0.0985718	2.98582	-0.183724	1.91084	-1.15779	-1.72751	-0.0179649	1.24635	-1.27105	-1.06949	2.92822	0.174594	-0.551119	-2.29458	-3.82407	-0.705135
764	1.38859	1.23491	-0.70014	-0.0381395	1.46747	-0.699467	1.05295	1.20753	4.00371	3.19789	-0.144466	3.6284	3.97146	2.686	-0.661597	2.54112	-0.375931	2.08427	-1.06835	-1.54138	0.0457183	1.31876	-1.44216	-1.26991	2.75681	0.370123	-0.765701	-2.28459	-4.02834	-0.580154
765	1.45988	1.36798	-0.413463	0.0531297	1.66869	-0.683955	1.06398	1.10733	3.85147	3.47228	-0.217082	3.63112	3.94628	2.62449	-0.849513	2.75414	-0.417751	1.68047	-1.02241	-1.50553	-0.328958	0.968644	-1.27607	-0.959874	2.94628	0.219492	-0.712866	-2.03869	-4.03368	-0.714462
766	1.39751	1.43563	-0.461699	-0.218305	1.60924	-0.432347	1.02113	1.15305	4.08241	3.28588	-0.252003	3.89953	3.91264	2.29714	-0.910121	3.05783	-0.304031	1.6022	-1.09503	-1.60686	-0.0542641	1.23307	-1.39745	-1.18745	2.70883	0.25554	-0.920223	-2.04514	-3.87079	-0.662465
767	1.39465	1.52619	-0.432354	-0.0145376	1.28107	-0.595097	0.982637	1.30685	4.34664	3.05269	-0.0171569	4.27462	3.89174	2.42319	-0.442898	3.00275	-0.165327	1.38021	-1.19825	-1.80815	-0.239099	1.24148	-1.72026	-1.33416	2.72025	0.0109673	-0.593623	-1.89959	-4.07024	-0.631654
768	1.61111	1.64481	-0.364045	-0.00290045	1.65522	-0.713367	1.14831	1.28439	3.61156	3.52901	-0.037621	4.05721	3.77636	2.38097	-0.606295	3.15573	-0.409871	1.32883	-1.32746	-2.01715	-0.237206	1.13332	-2.21694	-0.981676	2.68682	0.141233	-0.51035	-1.96508	-4.06954	-0.687697
769	1.75882	1.42562	-0.325771	-0.0391408	1.52268	-0.944825	0.633347	1.44252	3.84019	3.33121	-0.0354929	4.03098	3.72885	2.79813	-0.993697	3.59754	-0.496096	1.40041	-1.19502	-1.85706	-0.0458367	0.784751	-2.47822	-0.961217	2.50617	0.270185	-0.324421	-1.72491	-3.9727	-0.845263
770	1.65921	1.40426	-0.657	0.0209737	1.45288	-0.683236	0.724866	1.23417	3.8541	3.48305	-0.0984723	4.18208	3.63108	2.81095	-0.555758	3.39837	-0.273232	1.22613	-1.33774	-1.72856	-0.397522	0.931815	-2.46338	-0.949764	2.43144	0.343491	-0.651066	-1.78341	-3.84794	-0.653913
771	1.60574	1.67789	-0.797262	0.146047	1.1889	-0.846187	0.863768	1.06322	4.00085	3.88049	-0.118585	4.73532	3.74144	2.31372	-0.555722	3.50819	-0.801141	0.799537	-1.34382	-1.96709	-0.24967	0.98827	-2.9516	-0.919709	2.41624	0.0477665	-0.43948	-1.30775	-3.75483	-0.814514
772	1.63152	1.53613	-1.02777	0.202991	1.38605	-1.24555	0.445176	1.06697	4.15652	3.69293	0.0461992	3.87693	3.77789	2.75463	-1.04148	3.36918	-0.664215	0.970521	-1.54837	-1.76718	-0.333144	0.737105	-2.75643	-0.969877	2.21086	0.146283	-0.444792	-1.35886	-3.91313	-0.831649
773	1.98542	1.65962	-0.735872	0.344069	1.05951	-1.03009	0.256983	1.07592	3.96214	3.52325	0.093375	5.12822	3.5884	2.03829	-0.87005	3.44344	-0.500565	0.526341	-1.42439	-1.92657	-0.117643	1.11703	-3.04246	-0.778839	2.29351	-0.24405	-0.439624	-1.3769	-4.12614	-0.792858
774	2.00286	1.74498	-0.547832	0.522213	1.23554	-0.878236	0.247711	0.922885	4.07913	3.38019	0.219645	4.23562	3.67018	2.35733	-0.538338	3.75222	-0.922353	0.824577	-1.66103	-1.88878	-0.0857648	1.13579	-3.06961	-0.771726	2.36314	0.0580472	0.0493046	-1.1358	-3.77154	-0.80959
775	1.87243	1.7703	-0.857561	0.386937	0.991347	-0.70385	0.239552	0.841361	3.19682	3.54009	-0.298154	5.16385	3.61071	2.39032	-0.945054	3.45879	-1.08117	0.784855	-1.85085	-1.83564	0.405703	1.24121	-2.87921	-0.732602	1.63402	-0.029288	-0.129535	-1.26917	-3.73908	-0.779016
776	1.69688	1.64603	-0.878229	0.650868	0.928753	-1.21191	0.212687	0.735775	3.91516	3.32546	0.145228	4.1863	3.82647	2.01038	-0.791343	3.61777	-1.2984	0.662278	-1.67997	-1.9155	0.563908	1.12399	-3.23629	-0.715062	1.77173	-0.57115	0.0802612	-1.43029	-3.96138	-0.952554
777	1.9372	1.93616	-1.02543	0.352197	0.502812	-0.847899	-0.13211	0.746213	4.54425	3.35822	0.259133	4.38643	3.96322	2.2895	-0.742912	3.7559	-1.16188	0.748207	-1.87087	-2.53983	0.548769	1.163	-3.20808	-0.784653	1.64095	-0.213221	0.0849705	-0.976599	-4.12229	-0.7653
778	1.69875	1.57682	-1.35003	0.672282	0.95873	-1.04304	-0.322791	0.803137	3.78424	4.35233	0.269588	4.37069	3.55693	2.72549	-1.40557	3.72768	-1.59416	0.682758	-1.98137	-2.03967	0.558515	1.09899	-3.04409	-0.39033	1.5104	-0.103239	0.0862454	-0.943923	-3.8499	-0.823252
779	1.89796	1.68605	-1.22985	0.579564	0.98004	-0.95135	-0.549787	0.976337	4.27583	4.02067	-0.302868	4.61073	3.78703	2.7755	-1.00462	3.89522	-1.30841	0.622297	-1.58349	-2.30271	0.720254	1.24845	-3.4924	-0.557965	1.17304	-0.305804	0.148608	-0.698426	-4.1328	-0.886036
780	1.8975	1.71252	-1.32833	0.871589	0.86492	-0.823021	-0.618805	1.04718	4.52603	3.38747	0.509662	4.47051	3.98344	2.5062	-1.25934	4.17642	-1.53308	0.706399	-1.58189	-2.22721	1.01445	1.06885	-3.31165	-0.723514	1.38169	-0.414342	0.12861	-0.735032	-4.273	-0.954879
781	2.18838	1.7797	-1.29693	0.536125	0.764428	-1.08346	-0.472746	0.852783	4.29864	3.51716	0.202409	4.52865	3.76941	2.47443	-1.0943	3.85568	-1.61561	0.715115	-2.03198	-1.95353	1.14333	1.30709	-3.19821	-0.367856	1.07191	-0.532396	-0.0720535	-0.691715	-4.50299	-0.752242
782	2.01439	1.5804	-1.41348	0.571388	1.01328	-1.1504	-0.837989	1.06613	4.36135	3.81798	0.308373	4.19019	3.81888	2.75922	-1.25538	4.1574	-1.70412	0.523312	-1.88462	-1.87514	1.20668	1.17797	-3.20099	-0.729064	0.827023	-0.381747	-0.0884843	-0.469111	-4.20114	-0.744948
783	1.8359	1.41965	-1.12881	0.692564	0.652838	-0.980337	-0.928628	0.633101	4.94274	4.10645	0.323743	4.60703	3.744	3.11896	-1.08712	4.31179	-1.78362	0.619812	-1.97066	-2.18154	1.05656	1.39251	-3.15486	-0.675131	0.613591	-0.281087	0.075093	-0.621225	-4.31679	-0.679913
784	2.01838	1.42133	-1.07302	0.742949	0.939805	-0.904668	-0.60244	0.931448	4.84497	3.30696	0.189395	4.16089	3.59875	2.87892	-0.852922	4.29072	-1.8986	0.894029	-1.80991	-2.47189	1.39	1.44851	-3.23532	-0.357794	0.59858	0.0345043	-0.114763	-0.532393	-4.37965	-0.753896
785	2.04665	1.62551	-1.18222	0.621997	0.856742	-1.08697	-0.556852	0.705107	3.99144	3.84721	0.259681	4.19764	3.79429	3.33051	-0.941169	4.30713	-1.78339	1.03196	-1.8979	-2.01633	1.26474	1.59004	-3.01605	-0.470822	0.549456	-0.316381	-0.32884	-0.263921	-4.44421	-0.985905
786	2.2021	1.62132	-1.12702	0.635347	0.753162	-0.907991	-0.750229	0.95274	4.30419	3.75869	0.55761	4.54488	3.56517	2.99054	-0.788083	4.53238	-2.04443	0.869074	-1.73815	-1.81507	1.35608	1.59105	-3.17271	-0.421016	0.195483	-0.0778326	-0.308546	-0.501897	-4.2873	-0.625347
787	2.6596	1.24423	-1.25395	0.654116	1.05811	-0.883614	-0.876136	0.89442	4.23251	4.29659	0.551943	4.25723	3.44721	2.83979	-0.687324	4.54826	-2.0643	1.19054	-1.73893	-1.79813	1.21398	1.34076	-3.77678	-0.806967	-0.165706	-0.146006	-0.288958	-0.194644	-4.3806	-0.773155
788	2.00207	1.97019	-1.02273	0.627828	0.438161	-0.856119	-0.722245	0.915602	4.55894	4.09029	0.110781	4.08667	3.68646	2.88285	-0.721393	4.45722	-1.94284	1.18199	-1.8041	-1.61304	1.47292	1.82366	-3.91992	-0.166586	-0.0788626	0.192575	-0.329179	-0.274815	-4.4299	-0.89497
789	1.87841	1.80103	-1.39139	0.46652	0.685643	-0.560971	-0.788648	1.04719	5.39648	4.05646	0.467989	4.43445	3.43143	3.02404	-0.378541	4.34635	-2.33124	1.46773	-1.62251	-2.0053	1.37632	1.62906	-3.84978	-0.243069	-0.477632	0.293521	-0.142836	-0.220513	-4.47854	-0.93535
790	2.41667	1.96498	-1.02693	0.240907	0.653602	-1.03182	-0.767044	0.673146	4.73202	3.7106	0.400765	4.49864	3.64476	3.29622	-0.785526	4.24851	-2.40726	1.55112	-1.84617	-1.79303	1.61975	1.8432	-3.71289	-0.681841	-0.525678	-0.0326673	-0.0918039	-0.264318	-4.24161	-0.850575
791	2.12478	1.66526	-0.992739	0.338745	0.657191	-0.880191	-0.931984	1.03896	4.96604	3.81822	0.409251	4.56545	3.49242	2.6868	-0.563674	4.31173	-2.167	1.79636	-1.83034	-1.82317	1.41082	1.87977	-3.55231	-0.295903	-0.724035	0.352806	-0.542318	0.0623391	-4.31866	-0.461593
792	2.16767	2.11475	-1.24575	0.446124	0.49356	-1.0814	-0.812593	0.662878	5.0535	4.35223	0.558262	4.45437	3.84971	2.82083	-0.918192	4.46158	-2.21557	1.67773	-1.73083	-1.66614	1.30358	1.91553	-3.64858	-0.448841	-0.446167	0.086427	-0.4537	-0.144843	-4.17962	-0.313419
793	1.89795	1.59553	-0.875361	0.219393	0.272462	-1.39098	-0.939922	0.765376	4.97547	3.86709	0.172899	4.08608	3.6925	3.11764	-0.863255	4.41373	-2.25307	1.7096	-1.62196	-2.04652	1.21205	1.84039	-3.72344	-0.467914	-1.05386	0.116943	-0.878141	-0.256786	-4.55959	-0.431767
794	2.17443	1.82421	-0.735501	0.347689	0.361737	-1.00721	-1.06889	0.692979	5.03441	4.0766	0.246197	3.9613	2.9896	2.85895	-0.627106	3.98662	-1.82964	2.09979	-1.86317	-2.07929	1.2554	1.92032	-3.83139	-0.203214	-1.12989	0.177408	-0.687323	0.035201	-4.20475	-0.117182
795	2.47411	1.94819	-0.972083	0.33094	0.481249	-1.17034	-0.837598	0.62442	4.70761	4.20568	0.32331	4.00762	3.49376	2.56314	-0.873613	3.85987	-2.03172	1.80362	-1.60302	-1.29049	1.26024	2.05581	-3.4888	-0.350386	-1.06574	-0.0407912	-0.891437	0.195269	-4.27894	-0.392085
796	2.51945	1.83661	-0.949032	0.219724	0.252645	-1.2113	-0.663946	0.599634	4.976	4.39035	0.371426	4.18037	3.61794	2.59389	0.02106	3.50693	-1.68309	1.97624	-1.64813	-1.87377	1.18028	1.81663	-3.54072	-0.342484	-1.17455	-0.0957284	-1.37769	0.343701	-4.20793	0.0171225
797	1.98395	1.63958	-0.940296	0.20307	0.227194	-1.39451	-0.674761	0.66878	4.67029	3.96092	0.110578	4.07983	3.52977	2.41949	-0.678966	3.78186	-1.77586	2.48684	-1.39993	-1.25217	1.11614	2.08741	-3.29769	0.219771	-1.41065	0.222862	-1.25979	-0.0611453	-4.2662	0.15088
798	1.99701	1.76132	-1.00742	0.145331	-0.173205	-1.31967	-0.747119	0.39016	4.89866	4.1879	0.330024	3.78752	3.2954	2.5258	-0.665448	3.69528	-1.76515	2.52633	-1.75405	-1.74973	1.03451	2.21408	-3.32538	0.403062	-1.47466	0.0117593	-1.2492	0.155279	-4.18119	-0.144786
799	2.16857	1.78675	-1.06191	0.00794634	0.34928	-1.70754	-0.774797	0.484427	4.8481	3.97946	-0.340562	4.04137	3.40864	2.37208	-0.1566	3.16168	-1.50358	2.37914	-1.67793	-1.6882	0.839266	2.04958	-3.82553	-0.0735989	-1.34487	-0.0415932	-1.20662	0.153886	-3.90122	0.0264493
800	2.25766	1.88955	-1.17816	-0.0312068	-0.161752	-1.70765	-0.507328	0.606941	4.84138	4.32977	0.445077	4.1923	3.26415	2.24849	0.0112309	3.06044	-1.5398	2.37079	-1.81896	-2.22746	0.721655	1.69326	-3.00147	-0.0493859	-1.733	0.0676505	-1.37465	0.055838	-3.80268	-0.132175
801	2.01667	1.68866	-1.43796	-0.0918239	0.128723	-1.24867	-0.611023	0.31099	4.7491	4.61501	0.376012	4.34147	3.48888	1.96533	-0.162711	2.72639	-1.26934	2.78323	-1.81305	-1.7648	0.749365	2.22236	-3.14133	0.0959594	-1.69439	0.130015	-1.36182	0.190751	-3.70687	0.23721
802	2.00655	1.84814	-1.34739	-0.342831	-0.101548	-1.16448	-0.457181	0.303472	4.50408	4.18583	0.0906681	3.53051	3.43698	2.17265	-0.234757	2.9124	-1.5952	2.86896	-1.97644	-1.27014	0.596759	2.20154	-3.04389	-0.399934	-1.93157	-0.00945343	-1.14904	0.189425	-4.05923	0.41473
803	1.69272	1.6323	-1.14211	-0.166102	-0.196303	-1.50071	-0.444461	0.0107771	4.51959	4.32042	0.682693	3.70944	3.35439	1.86139	0.247683	2.71571	-1.19373	2.39325	-1.5777	-1.82208	0.426416	2.27567	-2.77913	0.147432	-1.7538	0.346008	-1.50097	0.170648	-3.73603	0.093935
804	1.8607	1.78129	-1.35325	-0.288678	-0.00143691	-1.22255	-0.341749	0.145464	4.939	4.15012	0.830094	3.78435	3.23221	1.29421	0.442352	2.45537	-1.08957	2.72454	-1.70818	-2.11934	0.366875	2.39582	-2.72942	0.0903911	-1.93627	0.391437	-1.36233	-0.0280895	-3.49634	0.140707
805	1.68264	1.67213	-1.52701	-0.0930414	0.0105502	-1.28168	-0.259475	0.0197079	5.45135	4.02195	0.453657	3.54236	3.32277	1.35238	0.473138	2.06797	-1.0611	2.31923	-1.82327	-1.92322	0.237626	1.90677	-2.52356	-0.09817	-2.31621	-0.0918923	-1.19243	0.160273	-3.83113	0.214634
806	1.73385	1.81072	-1.47865	-0.141079	0.0937525	-1.13776	-0.385852	0.0323463	4.38375	3.74525	0.691919	3.68306	3.39308	1.43149	0.366763	2.13213	-0.927169	2.3868	-1.86716	-2.04893	0.352958	2.6536	-2.12498	0.273898	-2.70085	-0.0684456	-1.25686	0.32184	-3.58981	0.463335
807	1.60176	1.71082	-1.77345	-0.122958	-0.078457	-1.19382	-0.662385	-0.142198	4.64374	4.05371	0.888805	3.53667	3.44946	1.51772	0.401092	1.79283	-0.993178	2.05043	-1.55582	-1.93021	0.260057	2.21239	-2.74877	0.0392607	-2.83507	-0.261311	-1.35073	0.358572	-3.33509	0.558008
808	1.60695	1.21508	-1.32071	-0.219982	-0.355665	-1.46234	-1.04365	0.0274111	4.9969	4.24299	1.09201	3.22622	3.54448	0.902506	0.168731	1.91906	-0.968886	1.80913	-2.04807	-1.91784	0.0329149	2.33392	-2.43543	0.112495	-2.66429	0.112788	-1.0946	0.210658	-3.28345	0.417551
809	1.73492	1.58907	-1.57503	-0.157714	-0.248766	-1.17523	-0.673515	-0.141624	4.57439	3.89858	1.07306	3.89603	3.46493	1.28464	0.373404	2.03638	-0.585899	1.87626	-1.40874	-2.19828	0.0947988	2.63569	-2.33579	0.0933547	-2.91728	-0.103558	-0.787732	0.102317	-3.44277	0.465083
810	1.68123	1.46091	-1.66828	-0.143709	-0.053677	-1.104	-1.18495	-0.0234462	5.03989	4.76321	1.14103	4.17552	3.5011	1.18365	0.0410739	1.62976	-0.177589	2.00298	-1.96899	-1.86556	0.0898383	2.72776	-2.59184	0.403896	-2.8526	0.0589524	-0.995378	0.149813	-3.47777	0.662565
811	1.70262	1.86515	-1.64641	0.17554	-0.20257	-0.884438	-1.23945	-0.243618	5.61758	4.31714	0.853761	3.57319	3.49484	0.851167	-0.00920695	1.77768	-0.22185	1.61615	-1.92122	-1.67707	0.0806855	2.73182	-2.03569	0.150716	-3.14438	0.194081	-1.463	-0.105668	-2.66714	0.61977
812	1.33769	1.79031	-1.7504	-0.037213	-0.488436	-0.628395	-1.10717	-0.258757	4.98267	4.24126	1.52039	3.6951	3.60304	1.09331	0.17386	1.97774	-0.11929	1.94754	-1.70322	-1.56292	-0.0414346	2.4218	-2.34862	0.0152489	-3.38045	0.371786	-1.51501	0.151297	-3.37276	0.689722
813	1.36164	1.63843	-1.87419	-0.126341	-0.392516	-0.996771	-1.1292	-0.339444	4.66384	4.3226	1.12899	3.59418	3.24943	1.54889	0.460324	2.09913	-0.237943	1.20273	-2.08243	-2.04445	-0.00177592	2.72553	-1.9715	0.0525553	-3.50162	0.143457	-1.67512	-0.128712	-2.85672	0.783997
814	1.2188	1.59899	-2.04059	0.144878	-0.895101	-0.975884	-1.18439	-0.515438	5.07316	4.35328	1.37526	3.26179	3.61033	1.01039	-0.0260731	2.1806	0.215108	1.27115	-2.1272	-2.08306	-0.0853312	2.77318	-1.79892	0.127057	-3.21816	0.364339	-1.51266	0.308285	-3.44026	0.96456
815	1.37207	1.92288	-1.85564	0.0172491	-0.60398	-1.10156	-1.6033	-0.373736	4.94788	4.39952	1.226	3.5829	3.47126	1.16378	0.150671	2.09044	0.177942	0.877992	-2.3577	-1.97278	-0.0863897	2.66377	-1.77742	0.184962	-3.54735	0.169463	-1.33405	-0.153676	-3.00697	0.674694
816	1.52175	1.57464	-1.85234	0.365849	-0.260475	-0.812282	-2.18302	-0.464785	5.30937	4.3458	1.38027	4.11055	3.28601	1.12302	-0.00558293	2.01508	0.168336	0.70904	-2.27518	-1.99226	-0.3535	2.13502	-1.72507	-0.228584	-3.29051	0.214826	-1.31266	-0.155794	-2.83121	0.594511
817	1.29354	1.55695	-1.81678	0.239257	-0.583449	-0.892865	-1.69998	-0.574289	5.35263	3.99739	1.30605	3.38087	3.36931	1.8963	0.12623	1.84623	0.160332	0.311449	-1.67717	-2.11004	-0.106671	2.09287	-1.38813	-0.122295	-3.45631	0.310554	-1.2507	-0.078974	-3.28922	0.925199
818	1.38059	2.14529	-1.8673	0.362317	-0.384229	-1.0296	-1.70682	-0.276968	5.07164	4.66111	1.46408	3.03692	3.67111	2.09385	-0.0188151	1.76292	0.63342	0.454162	-2.01262	-1.9986	-0.36676	2.07744	-1.18851	-0.15031	-3.48673	0.175736	-1.25756	-0.100542	-2.97709	0.824388
819	1.39235	2.14274	-2.04782	0.369194	-0.537534	-0.948129	-1.91937	-0.379078	4.81988	4.30725	1.56181	3.06161	3.32398	1.88577	-0.166029	1.86522	0.571224	0.327315	-2.12895	-2.29455	-0.569238	2.46605	-0.910351	-0.308641	-3.53527	0.133776	-1.25077	-0.0828026	-2.42361	1.03434
820	1.43454	2.00181	-2.02982	0.389774	-1.02282	-0.650145	-2.01606	-0.564772	5.22148	4.72581	1.30927	3.08167	3.57812	1.69825	0.229655	1.8306	0.629901	-0.280459	-2.05201	-1.61332	-0.53714	2.29681	-0.529049	-0.58144	-3.33918	-0.0546165	-1.24082	-0.300629	-3.12264	1.02262
821	1.32436	2.59848	-1.9592	0.410724	-0.925428	-0.85525	-2.01126	-0.60705	5.51573	4.61345	1.48054	2.79122	3.41832	1.30754	-0.057574	1.63012	0.916135	-0.231002	-2.24648	-1.99658	-0.558275	1.7217	-0.831417	-0.33169	-3.41593	0.0267719	-1.40654	-0.0310032	-2.84934	1.18685
822	1.3115	2.38027	-2.14185	0.46291	-0.925341	-1.01964	-1.97178	-0.356069	4.85079	4.7512	1.23171	2.65816	3.56423	1.91545	0.732571	1.93171	0.625457	-0.0720325	-2.23238	-2.03528	-0.539045	1.67586	-0.681573	-0.577945	-3.45112	0.33784	-1.32775	-0.0394098	-2.61142	1.17247
823	1.41411	2.41927	-2.39315	0.450903	-0.877914	-0.795589	-2.50197	-0.583001	4.95979	4.54924	1.53389	3.0519	3.09885	1.79677	0.270745	2.04755	1.28817	0.104123	-2.39943	-2.12711	-0.7636	1.35781	-0.520845	-0.788	-3.63133	-0.0783712	-1.40339	-0.282275	-2.91839	1.10082
824	1.14698	2.79974	-2.57367	0.437294	-0.800316	-1.10034	-2.26213	-0.44701	4.81283	4.41808	1.30238	2.91762	2.96802	1.31036	0.646051	1.82883	0.95805	0.0354588	-1.90524	-2.01998	-0.7461	1.38436	-0.0856868	-0.261951	-3.3757	-0.0484373	-1.48529	-0.0699254	-2.80112	0.840536
825	1.68659	2.52011	-2.63765	0.423014	-1.20618	-0.948785	-2.52787	-0.49048	4.93373	4.31895	1.4148	2.68714	3.43124	1.39391	0.749727	1.49515	0.932361	-0.350753	-2.22076	-2.05451	-0.817012	0.929985	-0.161684	-0.462414	-3.51896	0.0710917	-1.31887	-0.130048	-3.12264	1.31161
826	1.47931	2.89351	-2.73068	0.414847	-1.10452	-1.30555	-2.36706	-0.484734	4.5363	4.10449	1.56739	2.30461	3.1566	1.02464	0.800024	1.51591	0.897081	-0.578482	-2.34742	-2.42557	-0.961337	0.991474	0.454868	-0.619316	-3.27122	-0.298221	-1.43775	-0.230276	-2.80943	1.45634
827	1.61783	2.73455	-2.44763	0.311334	-1.18742	-1.13609	-2.33468	-0.522903	3.90319	4.36159	1.35933	2.83833	3.28997	1.36296	0.715683	1.64403	0.780392	-0.593802	-2.48725	-2.3568	-0.681033	0.826141	0.49263	-0.176893	-3.3257	-0.340785	-1.54187	-0.21899	-2.95656	1.17052
828	1.90113	2.58728	-2.61241	0.354799	-1.23504	-1.46931	-2.80799	-0.560819	4.69766	4.29699	1.34518	2.67406	2.89262	1.42855	0.660522	1.73377	1.13383	-0.574237	-2.45915	-2.35827	-1.07471	0.477796	0.469723	-0.265183	-3.26089	-0.212033	-1.28422	-0.141383	-2.95737	1.4042
829	2.01698	2.43644	-2.61675	0.356773	-1.35202	-1.3103	-2.63254	-0.592163	4.36191	4.26352	1.32089	2.57167	3.11507	1.20837	0.77513	1.72024	1.12434	-0.568508	-2.77251	-2.02122	-0.730305	0.67117	1.1887	-0.21141	-2.81307	-0.105506	-1.35557	0.00399987	-3.26083	1.21006
830	1.10185	2.60941	-2.85832	0.401153	-1.46689	-1.75533	-2.9882	-0.626758	3.92184	4.65793	1.45088	2.32927	3.35771	1.13661	0.878867	1.69653	1.07605	-0.616527	-2.30837	-2.3619	-0.616488	0.411009	0.9181	0.023584	-3.09671	-0.262925	-1.46774	-0.381564	-3.16826	1.33121
831	1.78523	2.81405	-2.67366	0.307417	-1.141	-1.91512	-3.09343	-0.485511	3.33901	4.16018	1.40111	2.27964	3.26653	0.94439	1.01609	1.439	0.740757	-0.55926	-2.65307	-2.80025	-0.89933	0.687719	1.07746	0.369895	-3.07934	-0.224297	-1.27983	-0.347723	-3.01404	1.09791
832	1.73025	3.00078	-2.8485	0.466257	-1.13852	-2.36134	-2.907	-0.479234	3.26516	4.71367	1.45656	2.77264	3.28389	0.562974	0.877216	1.42233	0.925687	-0.594725	-2.39083	-2.63479	-0.433459	0.666873	0.877108	0.368757	-3.08225	-0.0097459	-1.20063	-0.393097	-3.29724	1.33823
833	1.94045	2.70834	-2.44872	0.165174	-1.35243	-1.90985	-3.03288	-0.743251	3.82611	4.32648	1.25815	2.53427	3.58163	1.42896	0.685214	1.19717	0.991008	-0.484708	-2.87268	-2.18445	-0.360551	0.582569	1.44089	0.611794	-3.1956	-0.270716	-1.07335	-0.209587	-3.4869	1.1642
834	1.94248	2.88024	-2.42392	0.0483912	-1.34692	-2.14262	-3.20935	-0.817191	3.29605	5.10189	1.50566	2.3294	3.47033	0.385954	0.698561	0.928806	1.0135	-0.474796	-2.83947	-2.02912	-0.232827	-0.0715855	1.29184	0.716208	-2.95865	-0.418771	-1.04155	-0.480488	-3.86201	1.35168
835	2.0467	2.62069	-2.63081	0.54725	-1.41922	-2.03239	-3.51588	-0.695484	3.36513	4.72325	1.21372	1.97717	3.64301	-0.346826	0.349947	0.734962	0.821189	-0.51822	-2.42113	-2.31387	-0.134774	0.467382	1.14907	0.704235	-2.94304	-0.267053	-0.896254	-0.48136	-3.53592	1.13558
836	2.02606	2.78162	-2.57182	0.273311	-1.27426	-2.13794	-3.18001	-0.856513	3.27767	4.45366	1.29607	2.15384	3.72119	-0.0662346	0.926593	0.128706	0.701762	-0.206585	-2.5718	-2.44256	0.403576	-0.00637457	1.38546	0.352994	-2.7149	-0.731111	-0.871562	-0.357468	-4.09014	1.27592
837	1.6857	2.61168	-2.33315	0.224965	-1.24141	-2.37406	-3.40391	-0.452107	3.48396	4.82176	1.02196	2.20545	3.25101	0.201376	0.499965	0.443305	0.803938	-0.0485737	-2.87342	-2.23178	0.387518	0.406895	0.868323	1.1743	-2.68686	-0.415651	-0.919349	-0.35255	-3.92527	1.29586
838	1.81843	2.53248	-2.33116	0.104746	-1.50838	-2.04209	-3.7329	-0.774115	3.94021	4.94282	0.798665	1.81002	3.67967	0.336646	0.524912	0.100769	0.966783	-0.212444	-2.65909	-2.12401	0.753932	-0.0356517	0.664574	1.31523	-2.62351	-0.283783	-0.774674	-0.386201	-3.71189	1.27821
839	2.00755	2.52949	-2.52718	0.263418	-2.02364	-2.25509	-3.4982	-0.599572	4.49143	5.40743	1.59652	2.06142	4.04693	0.198491	0.491202	0.124495	1.35481	0.246784	-2.45891	-2.13105	0.593953	0.148369	0.469528	1.15565	-2.42285	-0.483439	0.01897	-0.487402	-3.85141	1.23239
840	2.13164	2.75477	-2.41686	0.136218	-1.66418	-2.06233	-3.35857	-0.796684	3.80396	5.28976	1.03222	2.20148	4.03967	0.399303	0.547261	-0.176694	1.48523	-0.246537	-2.55618	-2.01505	0.436068	-0.246198	-0.17574	1.57757	-2.21857	-0.358318	-0.0934775	-0.605352	-4.16346	1.05531
841	2.05436	2.3457	-2.32822	0.224203	-2.09862	-2.01753	-3.44476	-0.727933	3.51906	5.08187	1.07324	1.43499	3.99196	0.404545	0.196001	-0.379007	1.77351	0.28218	-2.24823	-1.91871	0.731214	-0.24245	-0.516345	1.74937	-2.29472	-0.508726	-0.216423	-0.533856	-3.56829	1.35473
842	2.39161	2.66468	-2.72264	0.0452669	-1.86578	-1.94038	-3.83782	-0.897261	4.26585	5.24911	1.11207	1.6366	3.93579	0.314457	0.541281	-0.0678269	1.35445	0.265736	-2.59324	-1.92807	0.967845	-0.317127	-1.00278	1.96524	-2.35478	-0.649822	-0.0959998	-0.494858	-3.10019	1.11469
843	2.31168	2.43281	-2.52135	-0.245306	-1.60187	-2.03622	-4.00481	-0.752279	4.1992	5.01619	0.867312	1.82779	3.792	0.458732	0.814131	-0.338955	1.63189	0.285538	-2.30529	-2.14427	1.3098	-0.0135139	-1.03606	2.28139	-2.30118	-0.651744	0.284273	-0.606033	-3.2036	1.16513
844	2.10993	2.50603	-2.66819	0.1627	-1.98194	-1.87169	-3.65236	-0.927948	4.00033	4.96817	0.838945	2.03355	4.00714	0.2675	0.998379	-0.159631	2.12952	-0.193846	-2.48438	-1.78747	0.689059	0.230875	-1.62062	2.44574	-2.13653	-0.135081	0.309862	-0.596858	-3.90962	1.29778
845	2.10721	2.63623	-2.44771	-0.0515839	-1.98259	-2.28528	-3.85535	-1.08252	4.73169	4.9147	0.937272	2.10708	4.13941	0.695659	0.501466	-0.19454	2.00842	0.326639	-2.26718	-1.68122	0.924057	0.251844	-1.50658	2.62022	-1.95204	-0.554144	0.669166	-0.40621	-4.05418	1.09399
846	2.20957	2.66499	-2.61724	0.134094	-2.05285	-2.1176	-4.16983	-0.864014	4.31145	5.09669	1.08894	1.96479	4.10918	0.86267	0.665228	0.0989457	2.70259	-0.342723	-2.07508	-1.69856	0.957552	-0.269545	-2.08101	2.4469	-1.88543	-0.600093	0.619678	-0.153493	-3.02335	1.10026
847	2.39176	2.91687	-2.4664	0.279493	-1.92387	-1.92149	-4.11765	-0.867191	4.12318	5.17593	1.36181	1.69088	4.14916	0.719025	0.757148	0.562578	2.55599	-0.387905	-2.22208	-1.6809	0.846275	-0.295077	-2.86722	2.67548	-1.77639	-0.764795	1.1412	-0.255255	-3.91621	1.60236
848	2.20712	2.65952	-2.55844	-0.21958	-2.11343	-1.71951	-4.7361	-1.15724	4.44985	5.1266	1.13224	2.11013	4.35541	1.16237	0.908816	0.288542	2.88986	-0.446377	-1.63501	-1.89863	1.05444	-0.0711263	-2.64093	2.72855	-1.78385	-0.563078	0.980106	-0.544642	-3.62786	1.63268
849	2.39095	2.64512	-2.96187	-0.158754	-2.42793	-1.96814	-4.63562	-0.801879	3.95161	5.04772	1.19241	1.96924	4.27555	1.07563	0.864553	0.761312	2.77702	-0.274228	-2.14202	-1.43829	0.793838	-0.192499	-2.76508	2.75819	-1.96193	-0.454604	0.80698	-0.280868	-3.8965	1.32065
850	2.2876	2.71469	-2.43831	0.371575	-2.12212	-1.52238	-4.36763	-0.971402	3.7028	4.83317	1.29039	1.92487	4.3959	0.940549	1.20042	0.719972	3.09929	-0.786019	-1.56268	-1.57506	0.50107	0.23955	-3.45963	2.90403	-1.33734	-0.639217	0.942356	-0.0699707	-3.58122	1.26902
851	2.4789	2.47383	-2.6044	0.0200067	-2.31158	-1.14778	-4.30363	-0.988497	4.23465	5.00226	1.29748	1.73728	3.93652	0.848514	1.04339	1.07613	3.03837	-0.826125	-1.67725	-1.62796	0.482507	-0.455114	-3.13557	2.64348	-1.4104	-0.311011	0.787658	-0.270904	-3.66349	1.77193
852	2.20435	2.6808	-2.7313	0.0208819	-1.71579	-1.45742	-4.10114	-0.970716	4.61382	5.21045	1.25709	1.18208	4.11996	1.15028	1.03255	0.799573	3.46757	-0.919712	-1.65769	-1.33523	0.133378	-0.0846953	-3.10227	3.10871	-1.13437	-0.184924	1.03827	-0.1738	-4.66689	1.64204
853	2.2471	2.92074	-2.48677	0.108301	-2.13203	-1.23458	-4.36428	-0.782888	4.63858	4.6887	1.44551	1.43546	3.93323	0.841259	1.25217	0.915382	3.49822	-0.977312	-1.40835	-1.38516	-0.0328987	0.0599766	-2.79233	2.85903	-1.13829	-0.672182	0.997046	0.0541196	-3.59977	1.58509
854	2.29193	2.74297	-2.9816	-0.106528	-2.04182	-1.06658	-4.60202	-0.720032	3.43253	4.58511	1.15684	1.26496	4.13615	0.579543	1.29338	1.03142	3.83008	-0.98646	-1.54327	-1.24952	0.134329	0.397905	-2.96131	2.97141	-0.666987	-0.620857	0.94817	0.192657	-3.85756	1.61746
855	2.02071	2.86571	-2.96442	-0.0236127	-1.9626	-1.13552	-4.49139	-0.883507	3.78649	4.48681	1.62421	1.84998	4.02051	1.31961	0.928087	1.30798	4.03513	-1.22432	-0.983037	-1.39572	-0.00920159	-0.16745	-3.05147	2.73544	-1.04657	-0.836922	1.08564	0.226201	-4.29505	1.83772
856	2.10083	2.56784	-3.13609	0.0116236	-1.87848	-1.1301	-4.72352	-0.582354	4.1021	4.37151	1.16091	1.96834	4.04119	0.842694	1.214	1.69706	4.1977	-1.80624	-1.38177	-1.62214	0.0693561	-0.44728	-2.94219	2.75574	-0.974541	-0.732166	0.997705	0.304677	-4.55172	1.98604
857	2.40249	2.48099	-2.79526	0.101882	-1.7057	-0.807059	-4.53159	-0.526551	3.37878	4.28313	1.5559	2.01986	4.29026	0.794624	1.41267	1.89981	4.51637	-1.74717	-1.09876	-1.25078	-0.328912	-0.254326	-3.11354	2.79611	-0.863033	-0.816725	0.978964	-0.243027	-3.6328	1.38202
858	2.44517	2.55906	-3.40268	0.221227	-2.06871	-1.10128	-4.7286	-0.731831	4.14643	4.48769	1.44663	1.91433	4.21995	1.1593	1.31083	1.55672	4.65563	-1.918	-1.18325	-1.3003	-0.382933	-0.220742	-2.84673	2.57319	-0.65645	-0.646259	1.02455	-0.0745737	-3.90575	1.55715
859	2.85325	2.62658	-3.08993	0.343115	-1.94472	-0.933644	-4.96889	-0.717086	3.23336	4.66215	1.48133	2.00349	4.08821	1.0559	0.932125	1.77088	4.80144	-1.98359	-0.827524	-1.47594	0.192491	0.128905	-2.69476	2.72362	-0.801082	-0.657925	1.20527	0.0730644	-4.3146	1.9283
860	2.13378	2.57554	-2.80563	0.0126418	-2.13962	-0.79136	-4.96142	-0.569063	3.19348	4.08856	1.53965	2.10705	4.30275	1.05751	0.90416	1.85079	4.91587	-2.21612	-0.65062	-1.42766	-0.582176	0.384662	-2.75192	2.61911	-0.959534	-0.678497	1.18971	0.210083	-3.35479	1.81397
861	2.59813	2.78474	-2.85966	0.372724	-1.99585	-0.576614	-5.02717	-0.703315	3.0555	4.31278	1.31038	2.18101	4.06744	1.0237	1.00811	2.05307	4.95929	-2.17751	-0.791158	-1.38245	-0.476319	0.256265	-2.39351	2.62189	-0.665794	-0.884922	1.29308	0.339319	-3.42712	1.74417
862	2.25558	2.51126	-2.81149	0.267236	-2.33855	-0.858858	-4.8463	-0.398842	3.34514	4.58317	1.52997	1.87442	4.13821	0.495944	1.19164	2.09906	4.9047	-2.33176	-0.496883	-2.0755	-0.658637	0.373484	-2.07522	2.65541	-0.755021	-0.831097	1.12204	0.15253	-2.98357	1.56212
863	2.63402	2.64942	-2.88839	0.27054	-2.14521	-0.935148	-5.30975	-0.189406	4.01729	4.11039	1.5247	2.18915	3.85063	0.456255	0.844085	2.17389	5.63522	-1.87402	-0.672918	-1.71725	-0.831116	0.783564	-2.43203	2.19978	-0.619135	-1.33908	1.23225	0.0682002	-3.85915	1.76226
864	2.47648	2.31439	-2.89703	0.333754	-2.24102	-1.02517	-5.02294	-0.268942	3.49951	4.28955	1.44202	1.75627	4.07892	1.09747	0.714142	1.8484	4.97504	-2.16524	-0.552488	-2.02292	-0.901272	0.674901	-2.36974	2.63941	-0.489483	-0.698115	1.0885	0.163609	-2.53003	1.44614
865	2.36312	2.2181	-2.91987	0.370107	-2.29311	-0.879075	-4.79259	-0.140137	3.30293	3.90463	1.45932	2.27969	3.68465	0.272623	0.795993	2.0476	4.77622	-2.09654	-0.475683	-2.20349	-0.907247	0.647319	-2.67567	2.6107	-0.802166	-0.840829	1.29124	0.0798852	-2.055	1.13585
866	2.83571	2.37591	-2.8652	0.370058	-2.53805	-0.590613	-5.16372	-0.192938	3.3319	3.73055	1.34137	2.57157	4.20599	-0.289536	0.846427	2.01216	4.906	-1.94354	-0.348183	-2.19911	-0.959923	1.0628	-2.08444	2.27462	-0.710465	-0.963888	1.71086	0.258517	-2.76535	1.35141
867	2.30878	2.20192	-2.73374	0.116528	-1.72088	-0.370516	-5.19776	-0.127892	3.51053	3.89927	1.34244	2.17028	3.94666	0.296896	0.730665	1.50537	4.60647	-2.09347	-0.896768	-2.41085	-1.17122	0.87771	-2.10967	2.476	-0.777385	-0.708113	1.49838	0.108924	-3.24656	1.46365
868	2.1305	1.49813	-2.76094	0.0263463	-2.26831	-0.738618	-4.81924	-0.160723	4.42884	3.96557	1.43235	2.44574	3.99224	-0.0644825	0.528439	1.30011	4.72582	-1.62745	-0.63562	-2.23264	-1.40641	0.912237	-1.79787	2.10618	-0.421987	-0.405568	1.39715	0.148313	-1.80147	1.24387
869	2.62176	1.6634	-2.6708	-0.133799	-2.06946	-0.76247	-5.16293	-0.135525	3.29472	4.0843	1.34406	2.45562	3.81406	-0.262812	0.581828	0.746327	4.31668	-1.61557	-0.717192	-2.54224	-1.38176	1.06488	-1.7982	2.05699	-0.556478	-1.08275	1.49771	0.237633	-2.03822	1.15414
870	2.66652	1.93557	-2.61323	0.0714845	-2.15994	-0.3164	-5.01181	-0.299333	3.40538	4.08358	1.08808	2.2691	3.71562	-0.220407	0.609511	1.18746	4.38641	-1.82867	-0.480812	-2.4736	-1.32458	1.0743	-2.37529	2.07782	-0.326718	-0.496856	1.43405	0.540814	-2.35025	1.16501
871	2.47912	1.53548	-2.28729	0.00607045	-2.19569	-0.215933	-4.90772	-0.126434	3.86916	3.93658	1.23495	2.66456	3.79398	-0.537999	0.553935	1.0811	4.12794	-1.58048	-0.635382	-2.39395	-1.21806	0.891357	-1.71817	2.12966	-0.551469	-0.247912	1.51741	0.509573	-2.30521	1.04972
872	2.66624	1.71194	-2.83374	0.120999	-2.2783	-0.32116	-5.364	-0.238376	2.988	3.64972	0.929637	2.70324	3.78853	-1.13069	0.704327	0.83098	3.92659	-1.30376	-0.584943	-2.10612	-1.13327	1.24067	-1.62201	2.05012	-0.367371	-0.341896	1.67777	0.600897	-1.40399	0.793779
873	3.08197	1.45795	-2.26005	-0.457924	-2.38226	-0.16763	-4.76801	-0.0955235	4.01174	3.77256	0.806779	2.33717	3.85102	0.113043	0.283305	0.671706	4.14643	-0.930984	-0.653883	-2.0394	-1.29115	1.38866	-1.82923	1.81684	-0.0216766	0.00676861	1.43915	0.237204	-1.61682	0.541545
874	2.95786	2.12836	-2.38785	-0.000485263	-2.23573	-0.130909	-4.67049	-0.0715293	3.66087	4.05342	0.943521	1.98952	3.88481	-0.931781	0.63671	0.639032	3.7338	-0.915399	-1.13146	-2.04632	-1.22136	1.3614	-1.88882	1.87216	-0.065177	0.279766	1.31617	0.6598	-2.83437	0.88142
875	2.73154	1.59174	-2.01089	-0.177982	-2.01566	-0.503224	-5.03989	0.0179779	3.49469	3.58194	1.18712	2.6497	3.58437	-0.359322	0.245536	0.44387	3.33117	-0.625653	-0.999133	-2.37792	-1.26398	1.72566	-2.13687	1.61188	-0.23969	0.0987582	1.55611	0.69974	-2.67594	0.375749
876	3.08956	1.55812	-2.13976	-0.0245837	-2.11034	0.205962	-4.60901	0.0256412	3.69114	3.97329	1.11473	2.07563	3.97204	-0.353709	0.294313	0.472376	3.44158	-0.731068	-1.19196	-2.15135	-1.16774	1.4763	-1.84518	1.65816	-0.302127	0.369593	1.49001	0.641813	-1.247	0.56655
877	3.18246	1.32492	-2.02769	-0.214552	-2.13756	-0.404843	-4.21605	-0.115295	2.91024	3.69853	0.765717	2.28956	3.56148	0.334699	0.413499	0.597096	3.16927	-1.10425	-1.05309	-1.88314	-1.17801	1.5133	-2.05088	1.29425	0.181598	-0.221924	1.51596	0.76998	-1.80043	0.631194
878	3.49018	1.56793	-2.13112	0.0121192	-2.05416	-0.465527	-4.20909	-0.100631	3.10596	3.75123	0.952281	2.47442	3.77192	-0.307202	0.340422	0.971799	2.66402	-1.06498	-1.22922	-2.35473	-1.04535	2.19132	-1.23467	1.36949	-0.230795	0.421439	1.43133	0.370194	-3.17463	0.547548
879	3.18905	0.882716	-1.97501	0.00683023	-2.03542	-0.589071	-4.53858	-0.270493	3.63817	4.01011	0.682007	2.42917	3.39928	0.183846	0.508416	0.806267	2.5628	-1.08084	-0.994058	-2.11063	-1.04243	1.89546	-1.80828	1.34809	-0.105756	0.21672	1.62873	0.8684	-1.94505	0.721918
880	3.19561	1.2659	-2.32155	-0.12525	-1.58857	-0.160645	-3.69926	-0.139182	3.96932	3.81637	0.848227	2.50949	3.7615	-0.477327	0.455964	1.20667	2.50104	-0.925064	-0.86386	-2.10727	-0.833244	1.86859	-1.37652	1.12957	-0.0125621	0.120972	0.950819	1.1455	-2.02682	0.526479
881	3.2536	0.981359	-1.92884	-0.322761	-1.87615	-0.22998	-3.79874	0.0743692	2.93863	3.71372	0.379681	2.1892	4.03687	-0.0957006	0.423505	1.11603	2.45079	-1.09284	-1.25866	-1.8867	-0.611045	2.04593	-1.4204	0.770928	-0.418485	0.499797	0.860326	0.817061	-2.31361	0.810849
882	3.41233	1.12876	-1.66629	-0.133278	-1.8697	-0.570731	-3.55263	-0.0438688	2.55852	3.65586	0.386337	2.19183	3.97398	0.579269	0.549403	1.29071	2.40727	-1.55896	-1.40969	-2.09655	-0.845119	1.97841	-1.28895	0.614746	-0.286843	-0.555269	1.18124	0.826251	-3.42816	0.817389
883	3.65304	1.05311	-1.83659	-0.0551063	-2.05932	-0.149651	-2.9022	-0.178271	2.66311	3.7092	0.727337	2.14608	3.67841	0.167226	0.578134	1.31826	2.1133	-1.40275	-1.10532	-1.70863	-0.982934	2.14367	-1.3005	0.581747	-0.431976	-0.11948	0.972616	0.841912	-2.11781	0.860524
884	3.17316	1.00259	-1.57284	-0.281597	-2.04435	-0.784712	-3.42449	-0.291049	3.15965	3.54326	-0.0240463	2.23614	3.87568	0.230737	0.531329	0.798555	2.25224	-1.43375	-1.64607	-1.81191	-0.961607	2.5196	-1.27147	1.041	-0.531963	-0.220432	1.20621	0.512007	-1.53654	0.661384
885	3.69955	0.992345	-1.51748	-0.240945	-1.81502	-0.330467	-3.51072	-0.180556	1.93846	3.36891	0.159578	2.52948	3.7302	0.239757	0.353678	0.543948	2.01202	-1.46182	-1.19582	-1.50237	-0.708162	2.33605	-0.657352	0.561157	-0.478219	-0.704024	0.96821	0.568379	-2.47971	0.734521
886	3.83456	1.36576	-1.24503	0.0235629	-2.29957	-0.296489	-2.98386	-0.410203	2.39058	3.40778	0.293265	2.35325	3.70076	-0.205648	0.551905	1.07914	2.17784	-1.45954	-1.40064	-1.16665	-0.946003	2.22419	-0.924855	0.726411	-0.395959	-0.629424	0.93579	0.588937	-2.55243	0.771945
887	3.12064	0.851719	-1.24513	-0.180083	-2.06121	-0.584706	-3.50341	-0.0659392	2.24629	3.44447	0.188071	2.55996	3.8627	0.451836	0.509427	0.44078	2.36422	-1.60373	-0.951359	-1.15623	-0.903273	2.30049	-0.930256	0.563448	-0.683371	-0.562122	0.722298	0.566502	-1.18266	1.0912
888	3.59056	0.901928	-1.14228	-0.154514	-2.35108	-0.453482	-3.13088	-0.279146	2.90687	3.53817	0.160651	2.03956	3.78519	0.76699	0.551819	0.0497296	2.21548	-1.57411	-1.34049	-1.32566	-0.888386	2.52795	-0.618147	0.516612	-0.529262	-0.462527	0.991531	0.325685	-1.16944	0.992129
889	3.60342	0.532997	-1.0495	0.16123	-1.83411	-0.272302	-2.84097	-0.401355	3.99736	3.41257	0.160403	2.84972	3.7337	0.705352	0.322461	0.511178	2.38182	-1.59891	-1.18825	-1.08473	-0.759674	2.35042	-0.897844	0.120021	-0.718359	-1.02514	1.14356	0.360033	-2.25978	0.682913
890	3.58441	1.02671	-0.720859	-0.0260529	-2.0349	-0.717068	-3.1182	-0.203193	3.26561	3.42756	0.00914088	2.32236	3.57669	0.0439899	0.390235	0.568955	2.64673	-1.18415	-0.886177	-0.86378	-1.00449	2.53507	-0.678511	-0.070411	-1.01163	-1.4086	0.51538	0.537857	-1.95066	0.977817
891	3.71779	0.962163	-0.68403	0.25132	-1.84242	-0.37956	-2.7876	-0.574294	3.29449	3.39359	0.307788	3.18234	3.56782	0.748263	0.298012	0.394717	2.48039	-1.27788	-0.825686	-0.676638	-0.83195	2.06996	-0.473311	0.0281054	-0.918544	-0.575528	0.522046	0.226105	-0.737136	1.059
892	3.64407	1.35487	-0.605946	0.339188	-1.5893	-0.440134	-2.74121	-0.483264	3.43305	3.56977	0.143097	2.90214	3.72097	0.188504	0.367383	0.796498	2.53083	-1.15903	-0.45517	-0.566126	-0.826396	1.70184	-0.55862	0.060591	-1.07249	-1.15324	0.40474	0.181067	-0.665555	1.10626
893	3.84093	1.4147	-0.568455	0.331098	-1.75779	-0.581988	-2.95238	-0.316825	3.21538	3.52209	0.00848888	2.92828	3.56526	0.295062	0.434431	0.431908	2.41981	-0.756211	-0.899715	-0.955516	-1.13668	2.09865	-0.522915	-0.0198093	-1.21421	-0.571344	0.444636	0.305313	-1.55523	1.07933
894	4.00652	1.77919	-0.0324617	0.334936	-1.7519	-0.694469	-2.78832	-0.699873	2.58884	3.46284	-0.224022	2.76358	3.38737	0.911808	0.563536	0.736473	2.5571	-0.958848	-0.775303	-0.758376	-0.747821	1.68324	-0.869162	-0.266137	-1.24686	-0.520223	0.549316	0.299611	-0.238473	0.966521
895	4.20595	1.36093	-0.113946	0.181274	-1.8085	-0.624885	-2.61941	-0.667244	3.15219	3.37576	-0.40021	3.05963	3.61573	0.197504	0.497464	0.733857	2.21642	-0.748582	-0.707387	-0.759219	-0.780614	1.70696	-1.12873	-0.459177	-1.48663	-0.312099	0.417475	0.411817	0.337677	0.979524
896	4.12715	1.3635	0.0139179	0.445347	-1.90674	-0.805822	-2.60635	-0.819473	2.98264	3.4701	-0.485389	2.7995	3.04558	0.443809	0.374942	0.918478	2.32208	-0.584507	-0.75772	-1.1684	-0.588966	0.934194	-1.30273	-0.850539	-1.47025	-0.466036	0.0551668	0.290407	-0.928695	1.01194
897	4.18489	1.45857	-0.117249	0.329219	-1.67755	-0.327795	-2.05264	-0.650583	3.10124	3.6317	0.0514395	3.11431	3.39881	0.282479	0.459717	0.973674	2.42985	-0.379605	-0.453469	-0.974792	-0.772787	1.98083	-1.15671	-0.972618	-1.86982	-0.490689	0.380207	0.449345	-1.04755	0.763266
898	4.48655	1.51033	0.281236	0.412419	-1.82809	-0.831126	-2.23644	-0.507503	3.31787	3.56248	-0.100113	3.2581	3.11202	-0.0889905	0.511345	1.13526	2.44145	-0.258619	-0.645752	-1.03589	-0.391955	0.608041	-1.64659	-1.05265	-1.68823	0.0306875	0.210937	0.433114	-0.34472	1.07354
899	4.02244	1.66379	0.451429	0.384487	-1.44876	-0.948547	-2.57969	-0.786572	3.28816	3.43875	-0.347735	3.12472	3.51179	0.0184055	0.74679	1.33625	2.05701	-0.38235	-1.00001	-1.14039	-0.646025	0.802277	-1.87705	-1.39858	-1.4916	-0.0249616	0.256689	0.234068	-0.227657	1.22916
900	4.22478	1.8192	0.359301	0.382978	-1.76743	-0.781614	-2.59643	-0.637882	3.56395	3.45777	-0.495177	3.17142	3.18599	0.123189	0.513548	1.65148	2.44583	-0.540322	-1.2703	-0.937718	-0.724985	0.384037	-1.69359	-1.07226	-1.8265	0.386083	0.324074	0.451543	-0.83602	1.24709
901	4.19539	2.03467	0.403178	0.22579	-1.9692	-0.512677	-2.47176	-0.44515	2.65377	3.42106	-0.751406	3.37383	3.26776	0.0306081	0.522799	1.64523	2.23179	-0.626266	-0.425618	-1.04292	-0.88591	-0.214576	-1.5862	-1.20875	-2.0461	0.792529	0.229134	0.405425	-1.09248	1.31514
902	3.97613	1.38906	0.381275	0.677026	-1.54586	-1.07867	-2.38425	-0.701933	3.61941	3.28666	-0.662756	3.43006	2.89578	-0.496741	0.460243	1.84048	2.46473	-0.449091	-1.0209	-0.819302	-0.861118	-0.556731	-1.35705	-1.49957	-2.21469	-0.0645792	0.492794	0.674903	0.214333	0.987104
903	4.43575	1.96406	0.607559	0.571277	-1.71172	-0.86887	-2.53791	-0.303027	3.94698	3.51234	-0.630952	3.19856	3.16921	-0.443235	0.671249	2.02709	2.05773	-0.110179	-0.476471	-1.06992	-0.952387	0.0948989	-1.51848	-1.88162	-1.99943	0.699967	0.395529	0.727482	-0.14551	1.13466
904	3.82349	1.72273	0.301948	0.670277	-1.44249	-0.969026	-2.43685	-0.276825	3.45957	3.47691	-0.909234	3.23977	2.99023	-1.03443	0.683926	1.70613	2.47532	-0.524599	-0.736795	-0.536168	-1.33952	-0.904461	-1.67273	-2.08237	-1.90461	1.01369	0.303352	0.629638	-1.34598	0.903878
905	3.64297	1.77801	0.624306	0.515879	-1.66854	-1.0269	-2.20993	-0.636909	4.15959	3.6995	-0.823889	3.56458	3.13634	-0.663908	0.766636	1.38414	2.39131	-0.412502	-0.543296	-1.05722	-1.26575	-0.539915	-1.74225	-2.40591	-2.05246	0.578419	0.458182	0.746352	-1.00585	1.23824
906	4.12427	1.89248	0.278771	0.657865	-2.08722	-0.979688	-2.44346	-0.598332	3.48694	3.35312	-0.634931	3.54288	2.78051	-0.723333	0.597943	1.41246	2.18305	-0.232557	-0.437088	-0.81162	-1.24334	-0.791054	-2.05342	-2.14919	-2.02881	0.867693	0.330121	0.921083	-0.384582	0.90683
907	3.96168	1.54572	-0.101024	0.69801	-2.07166	-1.18516	-2.6219	-0.561126	3.21874	3.32981	-0.626013	3.41426	3.23179	-0.444647	0.532447	1.67563	2.24786	-0.420121	-0.363711	-1.31793	-1.45369	-0.922995	-1.92923	-2.45041	-1.8464	1.08165	0.675756	0.719788	-0.871121	1.18246
908	3.89229	1.58386	-0.0669658	0.609792	-1.66555	-1.02119	-2.34503	-0.530673	3.60839	3.0423	-1.09637	2.7032	2.76965	-0.947021	0.898151	1.68845	1.8998	-0.668993	-0.810154	-1.20713	-1.18211	-1.33775	-1.5459	-2.50865	-1.92158	0.46853	0.461092	0.737069	-1.07232	1.21797
909	3.62764	1.81544	-0.267334	0.682735	-1.99954	-1.1077	-2.26651	-0.152644	3.21352	3.09193	-0.518386	3.00045	2.72252	-0.887369	0.723785	1.3372	1.89025	-0.452703	-0.463953	-0.795491	-1.30683	-1.01294	-1.78296	-2.51677	-1.91871	0.94858	0.402946	1.06917	-1.04872	1.22796
910	3.78919	1.75035	-0.246186	0.690703	-1.80296	-0.709828	-2.79789	-0.401052	3.19022	2.9959	-0.725906	3.55635	3.04147	-0.907964	1.06535	1.32482	1.87796	-0.540812	-0.693535	-1.1056	-1.42508	-0.982058	-1.57787	-2.67171	-1.99293	1.45896	1.03049	1.09284	-0.0200357	1.50037
911	3.42688	1.5764	-0.864769	0.238111	-2.02111	-0.470042	-3.38954	-0.149565	2.82942	3.33596	-1.01595	3.78283	3.00031	-0.871804	0.794382	1.47563	2.27528	-0.993432	-0.444863	-1.41883	-1.43561	-2.05346	-2.09401	-2.91378	-1.96505	-0.0998424	0.905718	1.28306	-0.214098	1.15975
912	3.84645	1.41927	-1.24142	0.399471	-1.97303	-0.864815	-3.44384	-0.169175	2.68392	3.1662	-0.777363	3.64256	2.78627	-0.33959	0.99854	0.950849	2.42913	-1.33943	-0.465141	-1.33589	-1.37274	-1.1415	-2.10429	-3.07267	-1.91644	0.548381	1.11559	1.2893	-0.244085	1.22304
913	3.41185	2.02642	-1.73996	0.384031	-2.28606	-0.00874692	-3.25945	-0.371104	3.04842	3.07884	-1.05441	3.40113	2.92732	-0.342947	1.04894	1.17614	2.40755	-1.40839	-0.571302	-1.01085	-1.76569	-1.24539	-2.28159	-2.69908	-1.82435	0.0141879	1.22578	1.08522	-0.599135	1.23204
914	3.38428	1.79728	-1.51142	-0.268614	-2.05127	-0.127683	-3.4188	-0.221085	3.67283	3.19266	-0.842377	3.91398	3.37396	-0.25021	0.964606	1.0015	2.21911	-1.62651	-0.639339	-1.11955	-1.8125	-1.61057	-2.14337	-3.16006	-1.93246	0.187318	1.14755	1.15308	-0.256563	1.10554
915	3.3589	2.12951	-2.16581	0.240433	-2.03415	-0.228118	-3.87309	0.233999	3.50012	3.32325	-0.446564	3.81805	3.18888	-0.147221	0.766473	0.874883	2.37843	-1.92169	-0.279676	-0.905865	-1.7412	-1.37079	-2.37233	-2.99532	-1.61275	-0.612608	0.939982	1.13967	-0.143481	0.788268
916	3.33991	1.44208	-1.71773	-0.1764	-1.9908	-0.303435	-3.66039	0.378046	3.22905	3.23726	-0.744088	3.77278	3.29724	-0.490044	0.819213	1.34864	2.0006	-1.85139	-0.0446422	-0.652977	-2.06357	-1.24803	-2.34218	-3.17946	-2.07755	-0.352943	0.835445	0.81061	-0.544323	1.01782
917	3.57091	1.45957	-1.95802	-0.210223	-1.97644	0.0499141	-3.42549	0.109194	3.1409	3.13404	-0.429602	3.95277	3.10929	-0.00254479	1.03615	0.959689	2.0854	-1.97651	-0.451596	-0.158132	-2.16046	-1.44187	-2.58383	-3.6467	-1.60013	-0.464728	0.98167	0.972867	0.00774428	1.07882
918	3.37403	1.7181	-2.26592	0.386523	-1.45137	-0.21998	-3.21793	0.015782	3.07926	3.12754	-1.02033	3.15091	3.19538	0.611184	0.737438	1.33162	2.12477	-2.33147	-0.53032	-0.818647	-2.19224	-1.40718	-2.87126	-3.52496	-1.7158	-1.56115	0.77308	0.913118	-0.298111	0.805227
919	3.4087	1.64299	-2.41555	-0.124311	-1.38115	-0.422791	-3.34753	0.24975	2.42314	3.08532	-0.364056	3.58593	3.00206	0.172486	0.341689	1.01556	1.68653	-1.98194	-0.502038	-0.340659	-2.04634	-1.12572	-3.17615	-3.47786	-1.66325	-1.25892	1.04234	0.869509	-0.83129	0.80405
920	3.33024	1.72148	-2.2019	-0.0596605	-1.19767	0.0837271	-3.57307	0.0103062	2.70905	2.97208	-1.15916	3.35643	3.29542	0.14582	0.523237	1.18627	1.73235	-1.50061	-0.810392	-0.381525	-2.129	-1.15291	-3.07946	-3.50806	-1.57187	-1.16546	1.15198	0.673709	-0.594946	0.529638
921	3.10698	1.18653	-2.58894	-0.0298121	-1.75266	0.106474	-3.27601	-0.0307141	3.60272	2.89767	-0.472639	3.49598	3.32886	-0.0198847	0.340071	1.05647	1.80402	-0.453723	-0.571137	-0.422552	-2.10499	-1.23809	-2.79341	-3.42368	-1.6555	-0.683627	0.933528	0.667697	-0.0224939	0.381522
922	3.06598	1.3182	-2.88046	0.0486666	-2.08231	-0.237786	-3.24435	0.325779	3.31043	2.78401	-0.485594	3.39722	2.83803	-0.320052	0.346772	1.35112	1.22564	-0.696819	-1.01607	-0.126541	-2.18293	-0.824303	-2.88001	-3.33712	-1.58888	-0.881598	0.625986	0.744754	-0.237883	0.490471
923	3.07059	1.76852	-3.14745	0.069134	-2.34635	-0.0630365	-3.20755	0.363496	3.27458	2.88628	-0.672292	2.95841	3.09714	0.0783441	0.323054	1.47774	1.43163	-0.300755	-1.24522	-0.171749	-2.03004	-1.43467	-2.7373	-3.25645	-1.48091	-1.68061	0.504351	0.720755	-1.06519	0.629656
924	2.89093	1.52498	-3.00254	0.217483	-2.14859	-0.147226	-3.02327	0.0237429	3.39661	2.96824	-0.598545	3.30452	3.31169	-0.0768236	0.649864	1.26292	1.54237	0.0377497	-0.719799	-0.197086	-2.14395	-1.03166	-3.15442	-3.45301	-1.76179	-1.26027	0.518914	0.677524	-0.498889	0.354955
925	2.41741	1.29087	-3.37899	0.0299039	-2.16969	-0.0586961	-3.13425	0.157804	2.26293	2.94322	-0.660558	3.3191	2.86815	-0.319383	0.474021	1.27626	1.2885	0.669922	-1.53319	-0.0437032	-1.91955	-0.977734	-2.80063	-3.29295	-1.69917	-1.03939	0.812479	0.937903	-0.693324	0.214246
926	2.31792	0.898744	-3.56572	0.00483921	-2.35189	0.0123543	-3.24791	0.304114	3.3283	2.71275	-0.630925	3.23259	3.21192	-0.201869	0.343337	1.37494	1.27952	1.2859	-0.907231	-0.018677	-1.94263	-1.02475	-2.93616	-3.46955	-1.44554	-1.08475	0.924822	0.881595	-0.346645	0.716697
927	2.5524	1.06797	-3.55438	-0.153262	-2.399	0.00381029	-2.96013	0.271659	2.15382	2.82929	-1.19209	3.29612	3.18142	-0.237168	0.494395	1.15717	0.892296	1.45902	-0.748821	0.238929	-1.2988	-1.09234	-3.21079	-3.4419	-1.6069	-0.899331	0.781879	1.04136	-1.27565	0.331923
928	2.47676	0.565784	-3.04023	0.18896	-2.0502	-0.457643	-3.27944	-0.0174455	2.65604	2.49131	-0.617238	3.55944	2.77755	-0.464444	0.404767	1.26611	1.09534	1.81407	-1.06582	-0.0735915	-1.17055	-0.675758	-2.87867	-3.25621	-1.57708	-1.16767	0.396707	1.15335	-0.354692	0.332588
929	2.22192	1.31477	-3.62499	0.0626872	-2.53688	-0.128817	-2.87969	0.0432282	3.19546	2.63363	-0.76472	3.69511	2.99202	0.0415686	0.192289	1.52908	0.879709	1.87101	-0.616442	-0.56032	-1.3034	-0.710751	-2.92515	-3.42028	-1.42492	-0.840987	0.414477	1.04578	-0.225	0.647471
930	1.91274	1.45693	-3.3692	-0.0588132	-2.33247	-0.511235	-2.9292	-0.00191894	2.28454	2.50661	-0.544988	3.22349	2.86245	-0.128818	0.26699	1.1698	0.985912	1.86868	-1.02234	-0.149557	-1.23613	-0.972321	-3.2368	-2.77099	-1.42285	-2.06284	0.523314	0.89894	-0.871758	0.460348
931	2.55527	1.22429	-3.54871	-0.238694	-2.0454	-0.811604	-2.68347	-0.206693	2.51383	2.62565	-0.294364	3.21001	2.86225	0.200584	0.629592	1.23749	0.63911	2.23409	-0.725201	-0.0892814	-1.28912	-0.644543	-2.73136	-2.90759	-1.55855	-1.65173	0.666424	0.624154	-0.360332	0.435318
932	2.69366	1.31976	-3.1683	-0.0813259	-2.1441	-0.503134	-2.34414	-0.247162	2.67304	2.51243	-0.689116	3.58714	2.8991	0.0227685	0.264506	1.00363	1.16499	2.27714	-0.690748	-0.0715619	-1.41318	-0.50513	-2.79972	-2.98857	-1.53643	-1.52874	0.433314	0.604332	-0.622507	0.499939
933	1.76827	1.28448	-3.39943	-0.338623	-1.75807	-0.313797	-2.50788	-0.440816	2.92811	2.3774	-0.176576	3.67014	2.53998	0.61389	0.198647	1.00661	1.02628	2.55682	-1.3414	-0.138139	-1.3165	-0.568409	-2.93752	-3.13403	-1.7333	-1.33032	0.637011	0.780496	-0.998843	0.84215
934	2.26441	1.45923	-3.23384	-0.44711	-1.52001	-0.165839	-2.75763	-0.380593	2.44879	2.25007	-0.0794193	3.46283	2.71622	0.415573	-0.0156521	1.46615	1.03235	2.32446	-0.856499	-0.269063	-1.28497	-0.514026	-2.85321	-3.36378	-1.92534	-1.1215	0.776635	0.803991	-1.22312	1.16616
935	2.06248	1.34349	-3.67515	-0.245269	-1.52154	-0.948739	-2.65296	-0.415131	2.40094	2.14576	-0.0749481	3.28071	2.66186	0.223925	0.146566	1.17582	0.852452	2.386	-0.188122	-0.279321	-1.2389	-0.960005	-2.52506	-3.32707	-1.72286	-1.10755	0.753041	0.645779	-1.66232	0.680116
936	2.11935	1.1593	-3.40728	-0.504184	-1.22925	-0.722679	-2.95516	-0.640176	2.26338	2.01801	0.248572	3.28492	2.36658	0.262253	-0.259786	1.47285	1.1245	2.25335	-0.923548	-0.103491	-1.20722	-1.02362	-2.80727	-2.98498	-1.79382	-0.596913	0.997988	0.572158	-1.11813	0.691414
937	1.72785	1.30722	-3.45997	-0.70743	-0.753852	-0.880438	-2.97715	-0.83304	2.69811	2.21763	0.303594	3.53122	2.67363	0.118611	-0.136049	1.14386	1.59967	2.59102	-0.402639	-0.478539	-1.3532	-0.914008	-2.91021	-3.21511	-2.11316	-1.21618	0.884413	0.653018	-0.764902	0.609258
938	1.68128	1.73027	-3.51156	-0.6567	-0.710979	-1.20061	-3.04836	-0.853635	2.61955	2.02246	-0.0458777	3.38381	2.67223	0.558341	-0.0920109	0.960533	1.02816	1.94445	-0.388685	0.244216	-1.37464	-1.30324	-2.55084	-3.05002	-1.99797	-1.43289	0.877775	1.01222	-1.16239	0.930567
939	2.07831	1.46544	-3.88187	-0.786285	-0.77127	-1.2979	-2.77239	-1.03684	2.78131	2.04518	0.277474	3.73008	2.0628	0.0449391	-0.291193	0.943658	1.28205	1.94423	-0.579562	0.266122	-1.54542	-1.6721	-2.95304	-3.11561	-1.72881	-1.12282	0.947854	0.546162	-1.96861	0.390189
940	1.66035	1.83522	-3.6178	-0.72797	-0.585299	-1.31574	-3.1753	-0.886015	3.19545	2.00289	0.348149	3.56855	2.32629	0.548962	-0.071889	1.18396	1.19449	1.88821	-0.14333	0.0643288	-1.336	-1.19193	-3.11118	-3.09556	-1.67471	-1.87534	1.25097	0.388308	-1.35434	0.844463
941	1.83985	1.47506	-3.29778	-0.605784	-0.365442	-1.23719	-3.21526	-1.14485	3.22955	1.75247	0.4276	3.37383	1.79701	0.49122	-0.381769	1.03673	1.26788	2.18759	-0.289135	-0.125664	-1.57693	-0.957374	-2.6068	-2.98456	-2.11951	-1.48443	1.46611	0.790531	-1.41769	0.774803
942	1.88644	1.36347	-3.31524	-1.06938	-0.538924	-1.35151	-3.41	-1.18009	2.37501	1.68457	0.129452	3.33657	1.53248	0.409407	-0.326628	0.652874	1.36143	1.70102	-0.0566208	-0.372298	-1.80652	-0.518566	-2.82708	-3.34502	-2.05895	-0.746622	1.39837	0.632035	-1.06909	0.598473
943	1.48443	1.52109	-3.2897	-0.693281	-0.95915	-1.46012	-3.5249	-0.970695	3.03679	2.00526	0.248836	3.32447	1.52766	0.408766	-0.594006	0.749771	1.29801	1.5622	-0.430928	0.136368	-1.53992	-0.768682	-2.75386	-2.93214	-1.9163	-0.767553	1.53436	0.769835	-1.64857	0.592632
944	1.65287	1.17357	-3.30301	-0.726664	-0.418514	-1.49797	-3.72391	-1.22112	2.80162	1.60715	0.52182	3.8131	1.39767	0.632291	-0.33561	0.572853	1.33891	1.28094	-0.0550808	0.216199	-1.80498	-0.373149	-2.70236	-3.31804	-1.96245	-0.866243	1.9622	0.523797	-0.712245	0.211616
945	1.89813	1.517	-3.00185	-1.01782	-0.123349	-1.45432	-3.98869	-1.28075	2.82257	1.87545	0.684152	3.69737	0.369994	0.610251	-0.711955	0.816772	1.42218	1.07598	0.0978148	0.584291	-1.74361	-0.495777	-2.54954	-2.19906	-2.38663	-0.11948	1.51794	0.386615	-0.701076	0.289353
946	1.60285	0.951518	-3.28884	-1.05202	-0.401893	-1.6778	-4.13209	-1.56876	3.3183	1.91263	0.929935	3.6561	0.69481	0.337447	-0.528314	0.932461	1.83226	0.546105	-0.00944707	0.271079	-1.6582	-0.161219	-2.86114	-1.58754	-2.33017	0.0462537	1.14592	0.533297	-1.04645	0.491508
947	1.72608	1.48204	-2.57601	-0.885564	-0.414111	-1.553	-3.62756	-1.58634	2.76968	2.05139	0.471609	3.21215	0.626665	0.37877	-0.14608	0.797128	1.87323	0.472191	-0.12629	0.453736	-1.69142	-0.991688	-2.6418	-2.40286	-2.06033	0.55658	1.92574	0.47888	-1.23275	0.185015
948	1.94457	1.53686	-2.77284	-0.899923	-0.329317	-1.50543	-4.22451	-1.50223	2.86942	1.56947	0.468351	3.49211	0.662536	0.980904	-0.188435	0.700751	2.3696	0.651126	0.180437	0.35442	-1.86971	-0.560925	-2.68528	-1.792	-1.93538	-0.343856	1.57772	0.372645	-0.603584	0.782574
949	1.52484	0.977515	-2.74793	-0.655953	-0.79288	-1.41244	-4.14583	-1.60801	2.71442	1.90752	0.752523	3.99288	0.841611	0.514325	-0.463224	0.957782	2.35144	0.145565	0.521794	0.610356	-1.65085	-0.786996	-2.43362	-1.38194	-2.24104	0.4913	1.58229	0.330208	-0.457374	0.905423
950	1.68866	0.650905	-2.78847	-0.806046	-0.586049	-1.56623	-3.83944	-1.9786	2.21938	2.12244	1.18884	3.80772	0.919176	0.449189	-0.610205	0.835515	2.46275	0.678492	0.108649	1.08169	-1.75513	-0.583466	-2.25021	-1.04787	-1.95836	0.132851	1.91386	0.487594	-1.29487	0.888079
951	1.97049	0.92443	-2.41176	-1.07854	-0.881074	-1.7553	-4.34797	-1.37843	2.41395	1.54209	0.469708	3.55064	0.975414	0.993453	-0.566043	0.722259	2.52561	0.559664	0.1163	0.157001	-1.92992	-1.58159	-2.56421	-0.789221	-1.83073	0.445099	1.03866	0.34988	-1.02348	0.470675
952	2.0095	0.653964	-3.10475	-1.08297	-1.20077	-1.5214	-4.38953	-1.87871	2.41219	1.53032	0.532649	4.019	0.968757	0.839387	-0.687792	1.15284	2.5925	0.526689	0.461712	0.831452	-1.76574	-1.22198	-2.4981	-0.100896	-2.1811	1.0852	0.771791	-0.170632	-0.548202	0.9478
953	1.8933	1.19041	-2.85713	-0.777776	-1.13433	-1.09662	-4.29785	-1.5053	2.01067	1.62333	0.795657	3.60535	0.836195	1.03881	-0.678257	0.507302	2.94687	0.559907	0.16948	0.515894	-1.97782	-1.30382	-2.28974	-0.0360392	-2.29997	0.284119	1.39506	0.0492734	-0.458387	0.57641
954	1.83456	0.532002	-2.81567	-1.01454	-1.30608	-1.01176	-4.22157	-1.77136	1.48378	1.58513	1.27467	3.77544	1.05858	0.737637	-0.877878	0.912441	2.73298	0.658931	-0.0129981	0.366862	-2.11019	-1.64606	-2.31283	0.0883581	-2.10569	0.170579	1.21302	-0.131569	-1.15744	0.614675
955	1.64855	0.864185	-2.44869	-1.1465	-1.28123	-1.2314	-4.70778	-2.00771	1.36394	1.37027	1.01009	3.65446	1.23136	0.413599	-0.873636	0.481595	2.69345	0.838247	0.0884843	0.564696	-2.09466	-2.00044	-2.20999	0.70547	-1.86882	0.552436	1.20475	-0.00747973	-1.20942	0.00356851
956	1.40828	0.578135	-2.64313	-0.928177	-1.0862	-1.23672	-4.59471	-1.78923	1.77527	1.35753	0.985678	3.2517	1.38478	0.334762	-0.751891	0.639409	2.83055	0.906629	-0.0323121	0.227789	-1.78711	-1.93852	-2.23954	0.331686	-2.18411	0.573531	1.16022	-0.206375	-1.03937	0.417988
957	1.45861	0.918805	-2.50937	-0.981107	-1.66669	-1.28331	-4.61477	-1.9759	1.45783	1.17605	0.536547	3.54876	1.39554	0.319045	-0.61353	0.595612	2.76026	0.891572	0.158503	0.364694	-1.82744	-1.58937	-1.68941	0.453097	-2.14884	1.20926	0.988544	0.0365196	-0.434333	0.224633
958	1.74894	0.547711	-2.7469	-0.957968	-1.14252	-0.977045	-4.59128	-1.77284	1.42939	1.28592	0.746694	3.78449	1.42357	0.656708	-0.612144	0.873993	2.77003	0.905086	0.20354	0.378316	-1.67522	-1.94984	-1.9373	0.462463	-1.92339	1.00832	1.01588	-0.0910825	-0.988907	0.356852
959	1.58899	0.267531	-2.85019	-0.874013	-1.01257	-1.27639	-4.27708	-1.57527	1.01	1.33919	0.756132	3.44181	1.21242	0.269097	-0.984043	0.908684	2.87347	0.962161	-0.0929082	0.0160863	-1.09507	-2.08299	-1.61227	0.514816	-2.19897	1.28686	0.825858	0.156435	-1.22164	-0.0274982
960	1.84477	0.242583	-3.18227	-0.91455	-1.01683	-0.659069	-4.88387	-1.75834	1.32361	1.14587	1.00104	3.44938	1.29351	0.347773	-0.77703	1.00275	2.51817	1.12683	0.0772009	0.477705	-1.20368	-1.8761	-1.76322	0.745105	-1.83947	1.47325	0.938169	0.194256	-0.587355	0.56557
961	1.58587	0.268134	-2.92409	-0.661268	-1.13255	-1.17717	-4.38489	-1.53989	1.20319	1.24229	1.09478	3.17616	1.30928	0.62069	-0.761624	0.526508	2.79976	1.08842	0.392264	-0.00228569	-1.19408	-1.73641	-1.56692	0.919479	-1.94355	1.28399	0.757239	0.0622732	-0.754669	0.483254
962	1.90599	0.330396	-3.44059	-0.870897	-0.863318	-0.673157	-4.68748	-1.54641	0.869345	1.01808	0.51488	3.26973	1.07194	0.842212	-0.819481	1.00203	2.54887	0.967297	0.00530144	0.563911	-0.889501	-1.79991	-1.91622	1.21276	-1.71853	1.29004	0.821161	-0.0659621	-0.469193	0.508967
963	1.79239	0.616726	-3.60677	-0.721552	-1.11544	-1.48261	-4.62498	-1.55761	1.12789	1.10354	0.887223	3.17923	1.27766	0.588689	-1.00019	0.829111	2.57326	1.14665	0.121635	0.359622	-0.807602	-2.03807	-2.10228	1.11591	-1.74782	1.18265	0.890875	0.172137	-1.55398	0.197858
964	1.459	0.621713	-3.20695	-0.960693	-0.656104	-1.02111	-4.58608	-1.70972	1.05984	1.25403	0.395686	3.17514	1.41291	0.592682	-1.11465	0.81574	2.55684	1.19682	0.114529	0.252453	-1.01403	-1.4909	-1.56258	1.44836	-2.3038	1.41156	0.69241	0.278729	-0.64621	0.391791
965	1.63324	0.533374	-3.58343	-0.665847	-0.935778	-1.00205	-4.54158	-1.78878	0.894278	1.013	1.25273	3.30181	1.03626	0.880015	-1.06352	0.936879	2.83737	1.74448	0.323137	0.546234	-0.680692	-1.91046	-1.7357	1.91062	-1.92492	1.14097	0.738735	0.18273	-0.974591	0.466017
966	2.29997	0.622566	-3.75434	-0.805139	-0.324799	-1.29145	-4.12586	-1.98465	0.543816	1.09117	1.06926	3.30663	1.52085	0.680262	-1.13126	0.787181	2.34475	2.23848	0.395299	0.334345	-0.875272	-1.70826	-1.61939	1.89025	-2.04207	1.01582	0.669735	0.215981	-1.05199	0.45677
967	1.59874	0.323218	-3.67995	-0.194545	-0.564361	-1.09295	-4.48374	-1.63606	0.170826	0.946828	1.25601	3.35345	1.47635	0.438238	-1.35549	0.846721	2.36368	2.15521	0.152901	0.155707	-0.681453	-2.07484	-1.9099	1.94572	-2.25419	1.12703	0.405762	0.0554692	-1.63262	0.658709
968	1.95124	0.550207	-4.15959	-0.968918	-0.313964	-1.12382	-4.41609	-1.8027	0.418938	0.753227	1.13401	3.39844	1.3581	0.502	-1.27338	0.774941	2.67091	2.61072	0.269798	0.443421	-0.629654	-1.85241	-1.72581	2.24545	-2.58272	0.659862	0.473612	-0.157445	-1.21705	0.3719
969	1.48229	0.521855	-4.06455	-0.784161	-0.58681	-1.62954	-4.6524	-2.10403	0.899002	0.514514	1.19667	3.20758	1.42936	0.697316	-1.35664	0.804963	2.57067	2.39961	0.323199	0.0661921	-0.863127	-1.85852	-1.76298	1.98601	-2.53777	0.563643	0.730834	0.246478	-1.3783	0.406533
970	1.86658	0.533292	-4.1063	-0.727136	-0.580226	-1.78618	-4.29841	-1.74888	0.584173	0.59721	1.10703	3.79793	1.51803	0.816241	-1.11537	0.853348	2.25715	1.82789	-0.406179	0.260997	-0.894401	-1.80464	-1.91921	2.66451	-2.62315	0.679494	0.659522	0.187188	-1.43472	0.492554
971	1.94058	0.864231	-4.05515	-0.331065	-0.229453	-1.60498	-4.01598	-1.90653	0.323436	0.718852	1.16201	3.2007	1.33191	0.758312	-0.876219	0.924658	2.3362	1.92619	-0.104293	0.477778	-1.0313	-1.64193	-1.54066	2.69852	-2.73193	0.612174	0.427352	0.00988551	-1.8452	1.27036
972	1.63693	0.460851	-3.80097	-0.504458	-0.517917	-1.40462	-4.46037	-1.46596	0.0797908	0.906728	1.24718	3.07687	1.17068	0.67588	-1.00473	0.62125	2.25317	2.03078	0.273597	0.0373266	-0.989412	-2.04625	-1.69757	3.18393	-2.74718	0.885656	0.503254	-0.142521	-1.08245	0.935877
973	1.61066	0.612425	-4.5942	-0.332779	-0.119089	-0.74791	-4.57836	-1.59846	0.50271	0.691493	1.54345	3.55134	1.53537	0.971898	-1.03684	1.09397	2.14376	1.64483	-0.368036	0.410455	-0.870043	-1.53901	-1.57389	3.31489	-3.00425	0.418559	0.541638	0.467946	-0.511364	1.13773
974	1.99581	0.632668	-4.1618	-0.115673	-0.47451	-1.17666	-3.94427	-1.50286	0.308228	0.592146	1.507	3.55933	1.54448	1.11254	-1.14736	1.20512	2.60247	1.8291	-0.53804	0.390648	-1.00041	-1.68755	-1.62112	2.95694	-3.11242	0.328137	0.267928	0.163007	-1.66517	0.885959
975	2.50888	0.541715	-4.52809	0.488641	-0.676345	-0.781015	-3.89114	-1.2241	0.729599	0.484587	1.24835	3.20884	1.58897	1.09257	-1.38796	0.9681	2.3668	1.89524	-0.541952	0.156887	-1.36616	-1.65049	-1.47207	2.9027	-3.24966	0.690386	0.254141	-0.147531	-1.03906	0.668395
976	1.9288	0.545437	-4.65182	0.475892	-0.342316	-0.654763	-4.09975	-1.79217	0.324175	0.371013	1.31734	3.82879	1.3974	0.610155	-1.015	0.940683	2.48218	1.28871	-0.542822	0.317932	-1.114	-1.47494	-1.25783	2.83766	-3.3346	-0.030284	0.189504	-0.24186	-0.864016	0.757008
977	2.28917	0.871661	-4.39099	0.663293	-0.819791	-1.25773	-4.02575	-1.88896	0.56762	0.964375	1.33459	3.5594	1.39021	0.906045	-1.24305	1.00237	2.70848	0.955358	-0.480265	0.600959	-1.3231	-1.06809	-1.36509	3.40616	-3.20088	0.0718311	0.11226	-0.335751	-0.928925	0.825434
978	2.42844	0.64776	-4.90038	1.12433	-0.661004	-1.21129	-4.24854	-1.33547	0.466209	0.580816	1.61602	3.42137	1.49189	1.16658	-1.0165	1.05675	2.64727	1.38022	-0.442484	0.24212	-1.41895	-0.631096	-0.723766	3.52292	-3.05631	0.116954	-0.240726	-0.198473	-1.21523	1.00348
979	2.24993	0.738768	-4.72238	1.1804	-0.447768	-1.26715	-4.04499	-1.44527	0.235932	0.524304	1.67798	4.34253	1.65872	0.472598	-0.871506	1.07143	2.78429	1.10257	-0.357685	0.167392	-1.5981	-1.01763	-0.942279	3.53914	-3.13467	-0.214401	-0.445803	-0.0542276	-0.887018	0.825844
980	2.48067	0.353939	-5.33549	1.44439	-0.224001	-1.00428	-4.06853	-1.32999	0.496673	0.455819	1.45837	3.80421	1.66632	0.930034	-1.19286	0.910542	2.96289	1.27823	-0.665511	0.145593	-1.75749	-0.373691	-0.765812	3.2247	-3.0028	-0.330456	-0.810044	-0.173778	0.38081	0.842517
981	2.40885	0.788673	-4.73504	1.45165	-0.673237	-0.996696	-3.81352	-1.52702	0.627083	0.262544	1.23533	3.63329	1.65307	1.42182	-0.99992	0.754394	3.04355	0.8404	-0.863195	0.402016	-1.61014	-0.568346	-0.54894	2.94382	-3.09859	-0.268618	-1.04629	-0.0196784	-0.0755763	0.78256
982	2.29116	0.609129	-4.63003	1.34905	-0.612239	-0.844991	-3.99142	-1.29503	0.601431	0.216996	1.15199	3.57938	1.64292	1.171	-0.903606	0.821867	3.13576	1.30904	-0.891189	0.223397	-1.54149	-0.613755	-0.319336	3.2167	-2.74045	-0.45041	-0.884836	-0.371173	-1.10638	0.415042
983	2.56978	0.469786	-5.34685	1.41231	-0.545682	-0.667858	-3.95333	-0.765346	0.21888	0.288227	1.12048	3.26077	1.36225	1.10749	-1.27774	0.738291	3.22212	0.586802	-1.4085	0.484104	-1.7822	-0.00412723	-0.905014	2.95263	-2.72109	-1.24621	-0.843672	-0.36965	-0.212169	1.19605
984	2.14611	0.934028	-4.70465	1.34105	-0.31936	-0.632072	-4.0067	-1.07366	0.162693	0.241271	1.17703	3.40299	1.49613	1.11482	-0.985675	1.1301	3.03454	0.817529	-0.992596	0.192838	-1.49083	-0.264343	-0.692881	3.45852	-2.84632	-1.08216	-0.61102	-0.358653	-0.250665	0.611832
985	2.16058	1.01495	-4.78567	1.56267	-0.391486	-0.626296	-3.64586	-0.935534	0.287249	-0.228075	1.1877	3.56408	1.41366	1.02378	-0.599777	1.12429	3.07897	0.60975	-1.35535	0.359685	-1.45799	-1.28949	-0.80703	3.07651	-2.59968	-0.835901	-0.454671	-0.483053	-0.436927	0.607605
986	2.47283	0.873219	-4.71918	1.76393	-0.374776	-0.670487	-3.62696	-0.919361	0.372518	0.0470596	1.21898	3.46309	1.43861	0.778883	-0.722389	0.921117	3.53528	0.718606	-0.791755	0.396101	-1.57844	0.326051	-0.716749	3.27606	-2.78451	-0.621332	-0.0762712	-0.309394	-0.231916	0.305232
987	2.33505	1.2323	-4.3846	1.22706	-0.652269	-0.959459	-3.89273	-1.34508	0.00350942	-0.186723	1.28183	3.52434	1.66619	0.971469	-0.601137	1.03127	3.28961	0.667621	-0.906124	0.606475	-1.91771	-0.279204	-0.875241	3.02357	-2.83105	-0.309589	-0.235934	-0.401629	0.340804	0.397941
988	2.15722	0.798477	-4.66636	1.14989	-0.695303	-1.35632	-3.71692	-1.03888	0.614501	-0.124639	1.39782	3.32089	1.68727	0.408118	-0.843356	0.882437	3.04479	0.511059	-0.553874	0.549593	-1.57995	-0.27791	-0.609088	2.90206	-2.6542	-0.181963	0.168932	-0.804571	0.370271	0.499327
989	2.59458	0.392556	-4.53092	1.2428	-1.11486	-1.28694	-3.55627	-0.894711	-0.0559444	-0.383651	1.16309	3.58516	1.4702	0.675063	-1.00964	1.13474	2.87189	0.107543	-0.440588	0.848638	-1.40192	0.313809	-0.281565	3.13098	-2.71011	-0.694985	0.469418	-0.449042	0.344365	0.559271
990	2.29116	0.654258	-4.30221	1.28452	-0.718279	-0.895947	-3.12273	-1.01693	0.0885629	-0.262694	1.53648	3.33104	1.36428	0.845935	-0.794041	1.30017	2.91466	0.268325	-0.0872938	0.990234	-1.25497	0.341794	-1.05109	3.09355	-2.60534	-0.360937	0.890861	-0.158499	0.123889	0.432285
991	2.11483	0.385232	-4.04838	1.14435	-0.422607	-1.21091	-3.5642	-1.16259	0.383794	-0.262122	1.87163	3.78661	1.44065	0.687991	-0.841363	1.21429	3.06395	0.320658	-0.631075	0.580701	-1.45925	0.241616	-0.432079	3.46584	-2.79849	-1.50574	1.69068	-0.274861	0.666228	0.603185
992	2.96017	0.222487	-4.4031	1.15878	-0.913128	-2.01738	-3.11925	-1.42583	0.112134	-0.61957	1.84036	3.05273	1.23427	0.379566	-0.720938	1.1202	3.04906	-0.0817614	-0.247691	0.80182	-1.3342	0.0667808	-0.450207	3.09368	-2.71399	-0.0631219	2.00447	-0.245167	0.775252	0.35915
993	2.54976	0.115058	-4.26305	0.971489	-0.971449	-1.85533	-2.82195	-1.30639	0.318907	-0.49678	1.67308	3.19387	1.11476	0.339959	-0.971151	0.756654	3.1972	-0.0133145	0.09878	0.810956	-1.20932	0.878414	-0.604181	2.77915	-2.51679	-0.67007	2.56541	-0.359591	-0.289054	0.526715
994	2.4375	-0.282129	-4.53057	0.771897	-0.331707	-1.51949	-2.95378	-1.63972	0.0444994	-0.591881	2.17778	3.27354	1.33128	-0.236689	-0.86821	1.00014	3.26114	-0.410094	-0.16104	0.719786	-1.14214	0.101248	-0.729493	2.73514	-2.589	-0.61218	2.43105	-0.449513	0.699717	0.444774
995	2.86866	-0.389501	-4.61704	0.634753	-1.02844	-2.34002	-3.3466	-1.34776	-0.242536	-0.517588	2.29909	3.13536	1.4507	-0.321726	-1.13137	0.724444	3.07247	-0.74512	0.572662	0.95965	-0.86869	0.37943	-0.410958	2.67203	-2.79267	-0.227441	2.54675	-0.852726	0.852234	0.41127
996	2.81388	0.217713	-4.00811	0.963635	-0.841187	-2.28488	-2.93841	-0.996519	0.0248925	-0.397379	2.04484	2.93528	1.05552	0.0180466	-1.06559	0.953703	3.52787	-0.368206	0.542914	0.894635	-0.887232	-0.107586	-0.377436	2.74359	-2.53526	-0.429636	2.89269	-0.43931	0.586221	0.408665
997	2.67226	0.374308	-4.54303	0.870727	-0.740993	-2.64122	-2.82129	-1.04203	0.0340517	-0.499889	2.2247	2.78489	1.06373	-0.314436	-0.663755	0.967783	3.47059	-0.61387	0.520016	0.612823	-0.980175	0.521078	-0.278809	1.74655	-2.65634	0.0308327	3.0682	-0.380997	-0.381685	0.16238
998	3.04601	0.434738	-4.35866	0.785785	-1.00547	-1.9751	-3.16331	-1.04256	0.211453	-0.395231	2.4328	2.77763	0.824206	0.0401605	-0.712432	1.08935	3.55983	-0.250963	0.447903	0.74756	-0.573961	0.573523	-0.202015	2.19118	-2.95336	0.25667	3.09412	-0.354327	0.0850267	0.465864
999	2.81235	0.266541	-4.40652	0.892992	-0.671623	-2.07958	-2.88326	-0.98483	-0.106405	-0.769851	2.77384	2.60766	1.13963	-0.0640091	-1.33346	0.943147	3.59051	-0.599057	0.335798	0.919295	-0.637094	0.125031	-0.598625	2.31305	-3.08414	0.0426439	2.97735	-0.391568	0.804012	0.30412
1000	2.93323	0.303742	-4.30503	0.758673	-0.341351	-1.65327	-3.09163	-0.835967	0.0421391	-0.490456	2.79918	3.04096	1.01167	-0.045801	-0.877007	0.995228	3.40491	-0.353753	0.61883	0.594454	-0.758476	-0.364369	-0.371683	2.19015	-2.88836	-0.4095	3.05778	-0.490364	-0.362491	0.425

## Sheet: SI Centroid Error
Image	Masked Dataset: Superior–inferior centroid error (mm)																Markerless Dataset: Superior–inferior centroid error (mm)
	1	2	3	4	5	6	7	8	9	10	11	12	13	14	15	16	1	2	3	4	5	6	7	8	9	10	11	12	13	14
1	1.74428	0.785305	-1.81785	-0.386511	3.88668	-0.710606	2.89804	0.916907	-0.725869	-1.12792	-1.2772	0.481599	1.73981	-1.47484	-1.16402	-3.58669	0.0792637	-2.38326	-2.28192	-3.20413	1.12608	-0.953424	-0.34191	1.37866	2.63943	0.195631	0.340112	-1.26622	-3.74377	-0.709357
2	1.76387	0.715184	-1.5768	-0.131999	4.0835	-1.07061	3.1738	0.898132	-1.37686	-1.13689	-1.2929	0.431575	1.98409	-1.08469	-1.39849	-3.63317	-0.214535	-2.84808	-2.50126	-3.16621	1.06487	-1.04144	-0.440617	0.887592	3.33388	0.664382	0.443439	-1.83495	-3.99972	-0.739337
3	1.64361	0.75485	-1.60466	-0.332122	3.94362	-1.0418	2.82205	0.772666	-0.759304	-1.18034	-1.34537	0.380811	1.92335	-1.42927	-0.969317	-3.72067	-0.269276	-2.62397	-2.35977	-3.33512	1.17705	-1.17458	-0.572226	1.23864	2.53134	-0.178143	0.410672	-1.52734	-4.15987	-0.262562
4	1.59857	0.667573	-1.81931	-0.330256	4.11258	-0.716879	3.26523	0.909412	-1.19659	-1.24895	-1.24197	0.239955	2.15041	-0.96935	-1.27863	-3.75034	-0.171754	-2.85776	-2.67217	-3.41375	1.10606	-1.46407	-0.273565	0.861091	2.92609	-0.135694	0.381151	-1.51122	-4.21749	-1.00791
5	1.76979	0.830745	-2.12572	-0.345575	3.95535	-0.713918	3.08673	0.851313	-0.674415	-1.37293	-1.29122	0.433501	1.93274	-1.80801	-1.24234	-4.02713	-0.31224	-2.74057	-2.57325	-3.34927	1.06645	-1.31485	-0.234246	1.30713	3.0719	0.256077	-0.0157185	-1.48576	-4.01734	-0.716145
6	1.76938	0.91081	-1.77435	-0.126703	3.88394	-0.669043	2.67326	0.80169	-0.688373	-1.16732	-1.1943	0.658938	2.31838	-1.83304	-1.46031	-3.9842	-0.103354	-2.7196	-2.55666	-3.25114	1.01197	-1.28297	-0.532392	1.22704	2.72739	0.00678814	0.882451	-1.64545	-3.60396	-0.623327
7	1.82782	0.722462	-1.77294	-0.412458	3.90354	-0.557825	3.19396	0.908211	-0.978191	-1.28513	-1.18676	0.293133	2.13049	-1.35474	-1.4012	-3.98209	-0.416861	-2.91415	-2.6519	-3.44243	1.19933	-1.30557	-0.34675	1.24055	3.06977	0.182477	1.1779	-1.55395	-3.84272	-0.443156
8	1.71085	0.757588	-1.78716	-0.278897	3.71448	-0.95258	3.024	0.84317	-0.878754	-1.27276	-1.18439	0.275324	1.81182	-1.63091	-1.4595	-3.5534	-0.394856	-2.60655	-2.19524	-3.24516	1.3455	-1.24341	-0.568894	1.241	2.9451	0.140111	0.541585	-1.63505	-4.23249	-0.16599
9	1.72198	0.853971	-2.06413	-0.11954	3.91209	-1.0176	3.0542	0.880184	-1.14313	-1.43533	-1.17067	0.46713	2.0833	-1.39894	-1.3573	-3.94349	-0.775711	-2.62243	-2.51895	-3.49727	1.26438	-0.991975	-0.0592495	1.2904	2.98587	-0.11033	0.336273	-1.60447	-3.88163	-0.233875
10	1.96994	0.773893	-1.892	-0.437982	4.04328	-1.15372	3.03346	0.735697	-0.625928	-1.16928	-1.17891	0.396423	2.06742	-1.54599	-0.84908	-3.74275	-0.145674	-2.8233	-2.39214	-3.50268	1.24631	-1.09598	-0.578397	1.74594	2.52025	-0.130001	0.431449	-1.53345	-3.71353	-0.365605
11	1.93862	0.668702	-1.38914	-0.184303	4.03319	-0.801305	2.78808	0.755448	-0.631663	-0.975759	-1.23033	0.734935	2.17224	-1.61044	-1.25579	-3.64188	-0.383402	-2.46913	-2.21694	-3.2248	1.20193	-1.29019	-0.0937561	1.5537	3.1479	0.50986	0.185685	-1.50752	-3.51713	0.186214
12	1.69269	0.90394	-1.36973	-0.352714	4.27877	-0.635573	2.96546	0.952078	-0.934201	-1.06292	-0.992466	0.965062	1.99399	-1.58566	-1.26542	-4.0328	0.00320024	-2.45719	-2.66336	-3.59862	1.09435	-0.61029	-0.199727	1.71007	3.14266	-0.0600695	-0.855363	-1.70397	-3.82135	0.044603
13	1.48228	0.830399	-1.30731	-0.0383583	4.09796	-0.950781	2.81606	0.939276	-1.08236	-0.9003	-0.848223	0.843431	2.2644	-1.66959	-1.02162	-3.66709	-0.739426	-2.63657	-1.84101	-3.24055	1.42191	-1.19411	-0.382487	1.66049	3.06293	0.135496	-0.426733	-1.59897	-3.81994	-0.31388
14	1.87386	0.638789	-1.4743	-0.254576	4.30826	-1.10238	2.8194	0.86474	-0.849193	-0.970344	-1.05729	1.13683	2.20781	-1.71575	-1.41024	-3.56162	-0.339266	-2.88635	-2.20928	-3.21959	1.37859	-1.01887	0.0455714	1.81625	3.05718	0.647582	-0.537523	-1.40087	-3.38494	-0.474212
15	1.66983	0.786817	-1.35821	-0.234526	4.15191	-0.512215	2.76672	0.749894	-1.21704	-1.04092	-0.783452	1.14152	2.14203	-1.32232	-1.12001	-3.72775	-0.419639	-2.7451	-2.48801	-3.09868	1.19356	-0.827251	0.302904	1.78674	3.28749	0.518555	-1.23575	-1.61589	-3.70737	0.0833965
16	1.28059	0.753431	-1.65224	-0.355893	3.91487	-0.479279	3.12016	1.15082	-1.02587	-1.03436	-1.00358	1.05241	2.12398	-1.56934	-1.30933	-3.66117	-0.348159	-3.12855	-2.09674	-3.43047	1.25828	-1.07512	-0.186321	1.59782	3.21513	0.247741	-0.528089	-1.77468	-4.03447	-0.0920406
17	1.22749	0.788743	-1.65645	-0.580634	4.1128	-0.610688	3.109	0.95602	-0.81314	-0.910256	-0.978748	1.02636	2.19748	-1.48519	-1.14827	-3.61122	-0.513885	-3.10721	-2.411	-3.50813	1.07955	-0.930845	0.0482308	1.95985	3.17391	0.184115	-1.10953	-1.71026	-4.20485	-0.144295
18	1.41444	0.799731	-1.57733	-0.545807	3.9129	-0.60893	3.26762	0.992503	-0.749718	-1.05696	-0.990869	1.12728	2.13679	-1.75983	-1.21916	-3.80887	-0.962292	-3.63389	-1.78357	-3.23633	1.12189	-1.01028	-0.110167	1.80147	3.09401	0.268055	-0.997714	-1.9167	-4.06829	-0.26209
19	1.26715	0.950658	-1.6249	-0.508149	3.95791	-0.0849098	3.15644	1.11468	-0.968536	-0.864189	-0.896397	0.69901	2.38985	-1.66325	-1.33679	-3.64159	-0.31597	-3.5446	-2.32213	-3.52001	0.907482	-1.45645	0.225966	1.80352	3.41674	0.339486	-0.968225	-1.88946	-4.18758	0.0253622
20	1.33192	0.857538	-1.80492	-0.662622	4.11352	-0.33467	3.18319	1.01022	-1.22891	-0.818233	-0.756902	0.945458	2.37333	-1.58458	-1.40653	-3.38408	-0.530282	-3.58791	-2.21734	-3.56356	1.41539	-0.73675	-0.00528141	1.76063	3.38505	0.810821	-1.20925	-2.12925	-4.2863	-0.262611
21	1.41112	0.855745	-2.00752	-0.388896	4.11481	-0.664133	2.98275	0.934976	-1.72762	-0.785543	-0.957324	1.03645	2.2486	-1.9137	-0.939113	-3.57797	-0.610119	-3.64462	-2.22498	-3.50851	1.24492	-0.546	0.496171	1.98265	3.32078	0.558967	-1.08948	-1.79961	-3.74231	-0.41021
22	1.1685	0.778623	-1.4734	-0.601312	4.02639	-0.466938	3.23451	0.897891	-1.25573	-0.725823	-0.849537	0.685172	2.33412	-1.67191	-0.97561	-3.61451	-0.716014	-3.70097	-2.01241	-3.58952	1.24455	-1.4483	0.323544	1.80202	3.5025	0.473725	-1.45874	-2.20067	-4.15782	-0.0853223
23	1.57455	0.78703	-1.77824	-0.433052	3.85861	-0.434558	2.85638	0.995116	-1.09455	-0.724716	-0.577825	0.715717	2.31568	-1.77137	-1.07034	-3.74765	-0.390334	-3.65352	-1.80671	-3.7049	1.16714	-0.90396	-0.199605	1.91252	3.09458	1.02193	-1.50819	-1.69115	-3.96651	-0.049415
24	1.23348	0.728823	-1.58847	-0.534048	4.02217	-0.461348	3.25293	1.00294	-1.241	-0.671665	-0.698223	0.632703	2.46792	-1.79205	-0.937438	-3.53245	-0.488735	-3.54692	-2.29408	-3.66134	1.33637	-0.702061	0.401662	1.78397	3.07491	1.30654	-1.80314	-2.01807	-4.13732	0.206078
25	1.32972	0.903028	-1.60182	-0.38819	3.81379	0.045425	3.33686	0.918725	-1.54165	-0.57901	-0.568415	0.841616	2.51078	-1.6108	-0.89766	-3.766	-0.0359113	-3.58343	-2.41651	-3.73139	0.930626	-0.779418	0.385549	2.17025	2.94212	0.248578	-1.72743	-2.07693	-3.99285	-0.144646
26	1.51131	0.694494	-1.80558	-0.379549	3.94281	0.219653	3.26892	0.955092	-0.920372	-0.865422	-0.965017	0.524316	2.40218	-1.73697	-1.11245	-3.66564	-0.348462	-3.672	-2.29366	-3.54784	1.14471	-0.944715	0.203906	1.92792	3.30381	0.842445	-1.38222	-2.09186	-3.71652	-0.11486
27	1.40209	0.812075	-1.49111	-0.403872	3.99809	0.143094	3.06533	1.00987	-1.10818	-0.767387	-0.556512	0.750458	2.25933	-1.55762	-0.73674	-3.68178	-0.137658	-3.64406	-2.00718	-3.99452	0.974781	-0.677766	0.304939	2.22857	3.42352	1.15	-1.52989	-2.0996	-3.90712	0.155172
28	1.28975	0.787933	-1.50899	-0.670606	3.87074	-0.15558	2.96491	0.928881	-1.44643	-0.722099	-0.942737	0.746559	2.54496	-1.57302	-0.866252	-3.65584	-0.125474	-3.69669	-2.03482	-3.92051	1.16969	-1.4079	0.597999	2.0312	2.95433	0.952252	-1.48105	-2.40328	-4.11029	-0.295136
29	1.60582	0.809657	-1.71388	-0.684284	3.99276	-0.0556408	3.13556	1.02095	-1.40868	-0.761353	-0.805371	0.546548	2.38777	-1.28395	-0.742304	-3.60524	-0.165655	-3.65532	-1.88814	-3.71713	1.00015	-0.918095	0.03743	2.44096	2.97288	0.641344	-1.89031	-1.8532	-3.87314	-0.218147
30	1.42188	0.62968	-1.83987	-0.596326	4.00709	-0.119322	3.10117	1.06666	-1.23005	-0.75091	-0.862254	0.624612	2.30512	-1.50242	-0.62823	-3.51027	-0.0597079	-3.61242	-2.22078	-3.67073	0.945774	-1.11512	0.511714	2.1794	3.17411	0.766161	-1.53026	-1.9789	-3.54315	-0.246495
31	1.73406	0.783343	-1.70787	-0.547687	3.98021	0.0369995	3.2427	1.08716	-1.39932	-0.84027	-1.00198	0.614909	2.52116	-1.59171	-0.742981	-3.72524	-0.28445	-3.75304	-1.8111	-3.75231	1.42609	-1.17362	0.591174	2.5146	3.15157	1.05377	-1.75418	-1.82648	-3.78024	0.165952
32	1.38864	0.800217	-1.737	-0.591728	3.88582	-0.199185	3.15766	0.991109	-1.20651	-0.779684	-0.900988	0.828402	2.47857	-1.43858	-0.702103	-3.63974	-0.0434465	-3.78004	-2.14747	-3.99815	1.20052	-1.33404	0.157857	2.27348	3.22234	0.846984	-1.94951	-1.96413	-4.1769	0.0570632
33	1.65127	0.681975	-2.22127	-0.868336	4.05747	0.047002	2.9118	1.09304	-1.48673	-0.871773	-0.624098	0.744628	2.48436	-1.57489	-0.695336	-3.6267	-0.102531	-3.62057	-2.18911	-3.84816	0.599764	-0.892395	0.659069	2.39868	3.18808	0.95965	-1.79457	-1.85853	-3.49174	-0.531324
34	1.60586	0.697208	-1.93458	-0.753419	4.14426	-0.2176	3.07805	1.03712	-1.50478	-1.03218	-0.332795	0.88752	2.39017	-1.48746	-0.620411	-3.56536	0.0255649	-3.51006	-2.14201	-3.90862	0.733703	-1.36373	0.227214	2.6332	3.3865	0.301495	-1.85507	-1.92907	-3.41152	-0.281865
35	1.32269	0.646459	-1.76519	-0.506537	3.98135	-0.375972	2.84238	1.18414	-1.46533	-0.889808	-0.392589	0.725448	2.21339	-1.64002	-0.798656	-3.7005	-0.175827	-3.90124	-2.37786	-3.95189	0.928321	-1.07355	0.20134	2.21069	3.06413	0.335486	-1.86195	-2.24311	-3.34635	0.0239594
36	1.25576	0.60849	-2.01802	-0.77696	3.85864	0.0218986	2.62363	1.34141	-1.5121	-1.16033	-0.537929	0.694889	2.42894	-1.47496	-0.659457	-3.75497	0.0644786	-3.65876	-1.963	-4.08668	0.702095	-1.45424	0.517591	2.8585	3.23439	0.798687	-2.13947	-1.79551	-3.4532	-0.489189
37	1.43103	0.696917	-1.55383	-0.762014	3.91446	-0.345865	3.13153	1.30343	-1.29725	-1.1355	-0.498269	0.828488	2.34886	-1.38445	-0.719357	-3.78497	-0.131882	-3.86736	-2.16714	-4.2789	1.01533	-1.5192	0.148482	3.16417	3.19136	0.872836	-1.61007	-1.93906	-3.22708	-0.415527
38	1.23816	1.03573	-1.79438	-0.781098	4.05412	-0.29117	2.94953	1.04285	-1.10706	-1.03998	-0.545752	0.614838	2.48495	-1.55193	-0.603314	-3.72262	0.184687	-3.78261	-2.32186	-4.00081	1.11992	-1.37034	0.320189	2.80794	3.35403	0.840961	-2.22557	-1.99524	-2.94513	0.118305
39	1.25813	0.962708	-1.8938	-0.553284	3.81797	-0.0965534	3.07424	1.05216	-1.37449	-1.25652	-0.268425	0.629603	2.36506	-1.32299	-0.584768	-3.9445	-0.296631	-3.78405	-2.53859	-4.17408	1.2744	-1.47596	0.519315	2.8155	3.27843	1.38735	-1.89201	-2.10498	-3.37398	-0.388186
40	1.27101	1.00049	-1.77509	-0.595205	4.02007	-0.173572	2.95667	1.06782	-0.893788	-1.17795	-0.640045	0.544542	2.54438	-1.36576	-0.516773	-3.86374	-0.0587785	-3.69448	-2.22133	-4.32231	1.25711	-1.54296	0.437119	2.99123	3.36024	1.42837	-1.75418	-2.11366	-3.45392	-0.282621
41	1.42031	0.92982	-1.63582	-0.59243	3.88949	-0.507435	2.71786	1.10986	-1.15734	-1.61425	-0.692884	0.744434	2.3645	-1.35203	-0.205764	-3.94998	-0.140765	-3.90881	-2.18408	-4.16469	1.28181	-1.27473	0.136214	2.69759	3.45182	0.701372	-2.17531	-2.15517	-2.94799	0.0516004
42	1.51639	0.97583	-1.86964	-0.70819	3.91866	-0.61769	3.10184	1.04591	-1.3502	-1.24203	-0.938337	0.670172	2.40117	-1.37997	-0.412781	-4.023	0.00449344	-3.93494	-2.15479	-4.43595	1.33323	-1.57678	0.532574	2.70383	3.2588	0.599518	-1.92288	-1.94359	-2.90277	0.0802606
43	1.31796	1.01739	-1.60787	-0.560048	4.10403	-0.283042	2.71298	1.06141	-1.13134	-1.12241	-0.507229	0.61034	2.57434	-1.51721	-0.379065	-3.90115	-0.178087	-3.92028	-2.07871	-3.92832	1.28713	-1.66225	0.0180824	2.78427	3.36802	1.69466	-1.98117	-2.37364	-2.87277	-0.21655
44	1.253	0.938742	-2.19186	-0.463982	4.07292	-0.445545	2.84898	1.32845	-1.15701	-1.26893	-0.970776	0.641993	2.42533	-1.36488	-0.436063	-3.72688	-0.559756	-3.67965	-2.06633	-4.21934	1.5841	-1.2639	0.0187539	2.21685	3.61274	1.88466	-1.52793	-2.10205	-2.61365	-0.198805
45	1.30964	1.02224	-1.80501	-0.418735	3.99488	-0.206393	2.93935	1.30958	-1.07778	-0.875286	-0.93941	0.630507	2.2827	-1.43281	-0.657246	-3.72641	-0.364516	-3.90932	-1.6829	-4.20384	1.07501	-1.43841	0.0225323	2.47406	3.39682	1.27709	-1.64728	-1.94726	-2.47526	-0.567799
46	1.34239	0.906585	-1.48472	-0.385889	4.25855	-0.395231	2.7267	1.35414	-1.04496	-1.16864	-0.885062	0.693062	2.36617	-1.54253	-0.372696	-3.66547	-0.451225	-3.94706	-2.24394	-4.5772	1.29853	-1.78811	0.286366	2.43048	3.3629	2.28967	-1.95575	-2.20627	-2.52619	-0.262029
47	1.2661	0.863609	-1.55913	-0.313197	4.12472	-0.422323	2.68187	1.34486	-1.23036	-1.05146	-0.937435	0.812853	2.4894	-1.59387	-0.299195	-3.7547	-0.198988	-3.59878	-2.21159	-4.59731	1.30813	-1.37917	0.294721	2.26413	3.14261	1.55828	-1.94625	-2.27967	-2.15021	-0.171687
48	1.40839	0.90334	-1.76314	-0.300033	4.09432	-0.474184	2.79369	1.34899	-1.10345	-1.3418	-0.911025	0.603013	2.62707	-1.36544	-0.801345	-3.78281	-0.781993	-3.70038	-2.1382	-4.3525	1.48797	-1.5067	0.0363046	2.28664	3.19026	2.22733	-1.76124	-2.24301	-2.39252	-0.413304
49	1.44423	1.1241	-1.70167	-0.486291	3.88969	-0.553379	2.69748	1.19742	-1.05514	-1.04998	-0.897666	0.639359	2.45749	-1.50733	-0.790584	-3.86053	-0.300737	-3.68735	-0.941906	-4.52797	1.22966	-1.56289	0.0694433	2.47254	3.4161	2.01834	-2.04874	-2.49217	-1.84538	-0.664533
50	1.10138	0.934675	-1.66328	-0.454911	4.30432	-0.397438	2.77568	1.30558	-1.01929	-1.26928	-0.838142	0.589019	2.74906	-1.59792	-0.644913	-3.83578	-0.543707	-3.72998	-2.01865	-4.28466	1.51612	-1.58523	0.295722	2.30188	3.25985	2.21333	-1.86693	-2.36166	-2.36338	-0.0397174
51	1.05488	0.974783	-1.41069	-0.548093	4.05796	-0.475007	2.66472	1.29313	-1.08305	-1.19208	-0.926044	0.503833	2.61866	-1.37754	-1.03602	-3.84651	-0.53047	-3.59218	-1.76191	-4.64813	1.52762	-1.57121	0.183376	2.54749	3.33463	1.98173	-1.57776	-2.44549	-2.2504	-0.148211
52	1.04431	0.954493	-1.65078	-0.528086	3.68708	-0.334961	2.67412	1.27115	-1.19686	-1.37547	-0.912429	0.462169	2.55371	-1.3695	-0.774179	-3.98937	-0.823652	-3.86879	-1.35796	-4.43206	1.53202	-1.53862	0.221288	2.32216	3.40957	2.89406	-1.63879	-2.09806	-1.20735	-0.538509
53	0.927178	0.965944	-1.43662	-0.541263	3.988	-0.508957	2.60883	1.19068	-1.32225	-1.36769	-1.11024	0.245449	2.47262	-1.4108	-0.988275	-3.91508	-0.519871	-3.86897	-1.51861	-4.53202	1.81189	-1.2597	-0.0647579	1.93057	3.43135	2.21094	-1.44114	-2.58372	-1.62761	-0.500096
54	0.855375	0.958771	-1.45117	-0.64817	3.90196	-0.395061	2.59733	1.40885	-0.82619	-1.38863	-1.1242	0.308149	2.67262	-1.50343	-1.04259	-4.04804	-0.817908	-3.80658	-0.851308	-4.64675	1.31037	-1.6406	0.471484	2.21845	3.14564	1.67678	-1.29265	-2.36603	-2.47768	-0.229503
55	0.662493	0.944162	-1.63794	-0.565787	4.1384	-0.362088	2.7605	1.21631	-1.2944	-1.26005	-1.08275	0.361261	2.67372	-1.32457	-0.912805	-4.01253	-0.495411	-3.83301	-1.74781	-4.28301	1.61135	-1.43148	0.13677	1.8203	3.38292	1.47345	-1.7419	-2.38816	-1.75674	-0.207706
56	1.10491	1.07328	-1.673	-0.431568	4.09253	-0.457699	2.97836	0.953795	-1.18096	-1.32055	-0.942653	0.395026	2.70333	-1.61395	-0.639812	-3.97155	-0.825472	-3.78529	-1.3328	-4.65715	1.55235	-1.56424	-0.112156	1.83256	3.41404	1.08779	-1.6208	-2.50314	-1.24574	-0.60241
57	1.21085	0.95259	-1.55483	-0.490315	3.95542	-0.411175	2.56051	1.04843	-1.53485	-1.35649	-1.00677	0.22311	2.77555	-1.34409	-1.50661	-3.8545	-0.948695	-3.85414	-1.67163	-4.54276	1.69508	-1.93476	-0.191323	1.63375	3.25107	0.56717	-1.52417	-2.43417	-2.37982	-0.410883
58	0.598634	0.984912	-1.71477	-0.789783	4.05982	-0.275773	2.48	1.20361	-1.34077	-0.973315	-1.14454	0.309983	2.57143	-1.35372	-0.826698	-4.08454	-0.574046	-3.76852	-0.939888	-4.6746	1.60835	-1.58304	-0.116866	1.43623	3.20886	0.629707	-1.11374	-2.04928	-1.67157	-0.509809
59	0.808774	0.700937	-1.57501	-0.692101	4.03615	-0.350121	2.47688	1.3461	-1.38393	-1.06256	-1.23151	0.351834	2.72821	-1.46099	-0.662556	-3.81859	-0.540894	-3.88753	-0.784273	-4.67154	1.43418	-1.24054	0.34833	1.54099	3.35362	0.275858	-1.62931	-2.56241	-1.84986	-0.452059
60	0.681217	0.675373	-1.71157	-0.913607	4.00026	-0.132588	2.4406	1.42285	-1.36015	-1.14027	-1.06776	0.319453	2.60447	-1.55175	-1.0011	-3.97013	-0.677142	-3.87719	-1.77331	-4.71223	1.46632	-1.49953	0.271707	1.82025	3.14013	0.068367	-1.58022	-2.38688	-0.649381	-0.3949
61	0.834415	0.734439	-1.34429	-0.748532	3.78417	-0.282501	2.4885	1.24912	-1.20267	-0.789201	-1.19333	0.325522	2.86746	-1.13542	-0.751733	-4.0124	-0.667142	-3.78487	-0.874588	-4.62553	1.48524	-1.90405	0.210348	1.43234	3.20734	0.449202	-1.43801	-2.32116	-1.77591	-0.0826137
62	0.981905	0.635441	-1.46016	-0.696518	3.6754	-0.0541681	2.51432	1.30019	-1.27861	-0.959884	-0.951172	0.217411	2.77435	-0.836125	-1.37473	-3.89909	-0.630992	-3.99431	-1.47887	-4.64771	1.40377	-1.35881	0.408241	1.46021	3.30436	0.305962	-1.74213	-2.44179	-1.76029	-0.0976032
63	1.10185	0.692477	-1.71367	-0.589886	4.08822	-0.138193	2.88649	1.29208	-1.15953	-1.18988	-1.13411	0.587174	2.81657	-1.10852	-0.920272	-3.85958	-0.975587	-3.93043	-1.13733	-4.41069	1.8456	-1.51796	0.0178013	1.25412	3.26084	0.744754	-1.08764	-2.13983	-1.73118	-0.278122
64	0.974443	0.716808	-1.82563	-0.744375	3.99859	-0.187439	2.62923	1.2238	-1.21988	-1.10558	-0.791644	0.564098	2.61958	-1.14648	-1.45966	-3.8124	-0.338611	-3.98308	-0.966817	-4.74592	1.48254	-1.35498	0.124323	1.03278	3.16929	0.577404	-1.65201	-2.07014	-1.60142	-0.144912
65	0.623916	0.753223	-1.59473	-0.848536	3.82253	-0.0769968	2.91281	1.2841	-1.43459	-0.971367	-1.11004	0.330426	2.68815	-1.0861	-1.19873	-3.74306	-0.604107	-4.07055	-1.37084	-4.57669	1.89243	-1.23744	0.273236	1.4373	3.35506	0.240015	-1.46038	-2.19034	-1.97603	-0.193864
66	0.830965	0.608052	-1.8179	-0.700418	3.91922	-0.146852	2.94818	1.33994	-1.04663	-0.93424	-1.27209	0.528323	2.84475	-0.977029	-1.24281	-3.73946	-0.988004	-3.96956	-1.03564	-4.52607	1.65613	-1.20467	0.635464	1.22858	3.37519	0.317754	-1.37177	-1.95422	-1.74176	-0.2635
67	0.965808	0.801116	-1.64131	-0.767493	4.02747	-0.175095	3.08129	1.33549	-0.718544	-0.836093	-1.21733	0.0536134	2.80359	-1.16209	-1.17532	-3.59673	-0.763253	-3.85483	-0.899528	-4.49565	1.49848	-1.44272	0.000953553	1.45351	3.35752	0.285945	-1.31024	-2.08752	-2.58523	-0.580584
68	0.761018	0.839972	-1.31873	-0.738743	3.92793	-0.250979	3.01869	1.20907	-1.02389	-0.72074	-1.0081	0.309816	2.73815	-1.15661	-1.31066	-3.77861	-0.969778	-4.02295	-0.733183	-4.19994	1.8069	-0.977848	0.421411	1.4022	3.40028	0.274832	-1.05471	-2.2726	-2.39826	-0.337617
69	0.781064	0.792141	-1.68874	-0.719919	3.85831	-0.381883	3.01657	1.40346	-1.31572	-0.662146	-1.35894	0.554556	2.72909	-1.04107	-1.19	-3.69044	-0.784028	-3.90243	-0.107522	-4.71129	1.51743	-1.30879	0.553268	1.05249	3.29884	0.482088	-1.02302	-2.30774	-2.47472	-0.100751
70	0.925003	0.729918	-1.37703	-0.590174	3.93132	-0.304543	3.07313	1.06782	-1.08205	-1.20278	-1.14128	-0.0174704	2.72079	-1.32861	-1.02327	-3.58118	-1.00447	-4.05865	-0.957398	-3.96924	1.26973	-1.09689	0.158367	1.14495	3.57976	0.459175	-1.36834	-2.25403	-2.67674	-0.451999
71	1.11218	0.798792	-1.65768	-0.46134	4.09671	-0.438413	3.34535	1.32871	-0.992877	-0.940696	-0.850999	0.279462	2.79442	-1.22292	-1.05328	-3.80857	-1.03177	-4.19704	-0.15879	-4.03393	1.64939	-0.870305	0.276645	1.42245	3.49427	0.584527	-1.16122	-2.43086	-2.51482	-0.429755
72	1.10472	0.81516	-1.45077	-0.557998	3.95426	-0.185882	3.0607	1.21168	-0.974749	-1.13136	-1.2277	0.207412	2.75524	-1.12654	-0.925976	-3.71535	-0.834108	-4.33236	-0.768882	-4.36406	1.5159	-1.09485	0.267503	1.39199	3.88695	0.22208	-1.56966	-2.14845	-3.10027	0.0464949
73	0.883898	0.761053	-1.16535	-0.497547	4.02324	-0.286617	3.17367	1.18992	-1.03317	-1.22215	-1.13654	0.0977376	2.69864	-1.17954	-0.686033	-3.6774	-1.11809	-4.19503	-0.166435	-4.11315	1.37509	-0.729429	0.20378	1.47242	3.58158	0.38846	-1.41144	-2.10985	-2.89585	-0.107031
74	1.07283	0.663291	-1.37059	-0.429308	3.96963	-0.393574	3.28538	1.23766	-1.03819	-1.55583	-1.32651	0.246568	2.76404	-1.27235	-1.1266	-3.83283	-1.19399	-4.03464	-0.187413	-4.06421	1.43535	-0.480825	0.0855802	1.4926	3.5866	0.426434	-1.1408	-2.18661	-2.54955	-0.313609
75	1.17305	0.775056	-1.5198	-0.279361	3.97388	-0.520135	3.47954	1.11701	-0.829586	-1.15744	-1.4116	0.17625	2.71691	-1.35969	-0.951732	-3.66546	-0.870052	-4.24685	-0.220057	-4.06974	1.30074	-0.820755	-0.163086	1.31176	3.53388	0.00744085	-1.14077	-2.32428	-2.81965	-0.165213
76	1.29745	0.728401	-1.50228	-0.333214	4.07867	-0.307218	2.90761	1.08279	-1.14206	-1.02693	-1.35508	0.0264028	2.75812	-1.16481	-0.736023	-3.43471	-1.33285	-4.30306	-0.267305	-3.61786	1.39566	-0.332221	0.334068	1.47984	3.49598	0.290216	-1.37673	-2.18889	-3.41797	-0.190849
77	1.11036	0.722772	-1.55516	-0.317416	3.94997	-0.265792	3.33679	1.21797	-0.692655	-0.942538	-1.18643	0.149101	2.83258	-1.10323	-0.871466	-3.38276	-1.26483	-4.19434	-0.389702	-4.13293	1.65547	-0.473298	0.144374	1.32602	3.67874	0.135925	-0.932188	-2.54867	-3.33208	-0.0795359
78	1.00575	0.725105	-1.71791	-0.227522	3.84056	-0.0551208	3.44188	1.3085	-0.895543	-1.01069	-1.51877	0.299159	2.72951	-1.22755	-0.88529	-3.3669	-1.36948	-4.0887	-0.447549	-3.91197	1.3377	-0.770731	-0.41021	1.2425	3.65111	0.319509	-1.40345	-2.26691	-2.7823	-0.373231
79	1.06636	0.425691	-1.60262	-0.313583	4.15638	-0.287746	3.20627	1.19615	-0.764334	-1.38212	-1.84274	0.336173	2.71539	-1.13745	-0.644848	-3.38026	-1.2432	-4.29058	-0.241296	-3.77943	1.35182	-0.310491	-0.201207	1.31192	3.16896	0.43122	-1.22216	-2.23229	-3.28385	-0.0270906
80	0.831701	1.07367	-1.69668	-0.325911	3.75769	-0.148383	3.03144	1.19874	-0.651033	-1.34492	-1.98859	0.236699	2.7386	-1.23702	-0.676416	-3.34203	-1.49971	-4.16019	-0.0987509	-3.66441	1.43378	-0.753653	-0.380801	1.13829	3.68868	0.315712	-1.12878	-2.40097	-2.99298	-0.0120011
81	1.23363	0.73087	-1.5367	-0.338487	4.09891	-0.221529	3.49219	1.10274	-0.70539	-1.75955	-1.81381	0.345313	2.73792	-1.28323	-0.899824	-3.57658	-1.4906	-4.24027	-0.197404	-3.32944	1.37339	-1.02781	-0.450857	1.47065	3.31845	-4.71476e-05	-0.967738	-2.26248	-3.25419	-0.307554
82	1.09091	0.554421	-1.68601	-0.505151	4.04736	-0.107012	3.36777	1.16324	-0.905735	-1.83169	-2.02564	0.300387	2.60569	-1.0015	-0.812284	-3.75423	-1.67158	-4.19559	-0.444652	-3.80698	1.34373	-0.573239	-0.353731	1.41472	3.16878	-0.0976104	-1.07257	-2.32086	-2.89052	-0.235834
83	1.11855	0.489992	-1.88374	-0.474708	3.92101	-0.0998691	3.54865	1.08774	-0.616153	-1.89553	-2.14768	0.263545	2.559	-1.15852	-0.864241	-3.68887	-1.40572	-4.20073	-0.342429	-3.85074	1.31566	-1.09933	-0.398979	0.963889	3.36166	0.187992	-1.10477	-2.42914	-3.45835	-0.0420353
84	1.19664	0.552182	-1.70144	-0.229763	4.06041	0.0887016	3.29943	1.08268	-0.68341	-1.78793	-1.99294	0.422441	2.44399	-1.07928	-0.92154	-3.35956	-1.60675	-4.17811	-0.530918	-3.45761	1.19885	-1.43033	-0.633617	1.265	3.48978	-0.162337	-0.822357	-2.22282	-3.42639	-0.141271
85	1.2124	0.48709	-1.55901	-0.374871	4.26875	-0.0321626	3.64818	1.06576	-0.622606	-1.83296	-2.39499	0.328599	2.56964	-1.20608	-0.722588	-3.69723	-1.46924	-4.12848	-0.780658	-3.77676	1.22018	-0.863108	-0.518695	1.44129	3.09027	0.609837	-0.691001	-2.14801	-3.16927	0.146642
86	0.963426	0.57881	-1.98503	-0.398882	4.11994	-0.328293	3.47628	1.04553	-0.362981	-1.81836	-2.09759	0.170829	2.36362	-1.05606	-0.679631	-3.72176	-1.48397	-4.46771	-0.238439	-3.63612	1.18416	-1.2046	-0.4785	1.43715	3.0836	0.386017	-0.557647	-2.39611	-3.20125	-0.635135
87	1.20028	0.553331	-2.03597	-0.59672	4.21882	-0.222345	3.21203	1.13733	-0.290344	-1.5245	-2.28344	0.28224	2.61613	-1.03182	-0.883359	-3.4367	-1.50865	-4.07437	-0.427939	-3.62498	1.25054	-1.40771	-0.0884238	1.16827	3.39711	0.433031	-0.975448	-2.34018	-3.39093	-0.415461
88	1.43669	0.582894	-1.7057	-0.479969	4.06425	-0.467249	3.4031	1.07988	-0.315906	-1.45408	-2.10877	0.303949	2.39965	-1.14026	-0.615246	-3.67298	-1.43644	-4.21988	-0.62892	-3.67129	1.36671	-0.966468	-0.216705	1.58051	3.42854	0.738743	-0.854463	-2.24559	-3.09293	-0.257324
89	1.52482	0.515195	-1.83738	-0.593498	4.05455	-0.292996	3.4927	1.01394	-0.338081	-1.78897	-2.46197	0.249951	2.72491	-1.23807	-1.37471	-3.76013	-1.44648	-4.22613	-0.757354	-3.66332	1.07953	-1.57124	-0.476895	0.946114	3.20928	0.394146	-0.543689	-2.40216	-3.35938	-0.277047
90	1.20793	0.764421	-1.7755	-0.420499	3.90777	-0.719096	3.33492	1.03413	-0.276765	-1.42391	-2.42614	0.30266	2.60503	-0.99188	-1.03314	-3.66866	-1.63304	-4.13307	-0.958709	-3.64754	1.27469	-1.16367	-0.277156	1.13286	3.22309	2.00017	-0.820213	-1.9905	-3.25147	-0.654805
91	1.41887	0.705694	-1.63618	-0.523509	3.93928	-0.123793	3.26431	0.864003	-0.0483943	-1.62152	-2.05802	0.0795701	2.69317	-1.31697	-0.850111	-3.70856	-1.47646	-4.16201	-1.15235	-3.50603	1.12511	-1.07977	-0.317312	1.11441	3.15513	1.83871	-0.816144	-2.24628	-3.28841	-0.583857
92	1.67479	0.686092	-1.77657	-0.494044	3.91159	-0.310878	3.34708	0.914529	-0.206752	-1.49062	-2.34899	0.194449	2.59793	-1.38492	-0.968296	-3.54417	-1.55667	-4.04471	-0.330368	-3.56927	1.19816	-1.90812	-0.166193	1.09409	3.12105	1.54185	-0.616183	-2.1941	-3.42555	-0.938654
93	1.36252	0.45587	-1.65172	-0.496586	4.07087	-0.342836	3.41675	0.84874	-0.21324	-1.88203	-2.43021	-0.244805	2.57655	-1.398	-0.939902	-3.6158	-1.51809	-4.32607	-0.844682	-3.54148	1.24206	-1.32702	-0.591231	0.967175	2.84674	1.51493	-0.653384	-2.04006	-2.93615	-0.676846
94	1.37603	0.790852	-1.47734	-0.579263	3.93675	-0.403777	3.3091	0.733655	-0.550425	-1.38507	-2.43914	-0.0683391	2.60583	-1.31463	-1.23282	-3.6549	-1.52922	-4.21583	-0.448464	-3.43949	1.06318	-1.35689	-0.310027	0.930295	2.72431	2.60135	-0.482823	-2.13274	-3.28071	-0.738257
95	1.644	0.700499	-1.96786	-0.279962	4.00019	-0.122846	3.35265	1.0418	-0.526255	-1.74663	-2.09215	0.114058	2.40048	-1.27548	-0.729276	-3.56622	-1.56132	-4.01039	-0.840704	-3.57569	0.882961	-1.65528	-0.232239	1.15103	2.918	1.56569	-0.575886	-2.12961	-3.57468	-0.90155
96	1.37583	0.756246	-1.79715	-0.538265	3.84697	-0.658093	3.1901	1.16729	-0.214203	-1.406	-2.11404	0.140214	2.62883	-1.38062	-1.17823	-3.85417	-1.43534	-4.22774	-0.791585	-3.97892	0.93394	-0.94579	-0.161063	1.54122	2.84594	2.11667	-0.630974	-2.26322	-3.38782	-0.793196
97	1.34928	0.654104	-1.82837	-0.414237	3.87108	-0.0774612	2.98235	1.25421	-0.305502	-1.76504	-2.623	-0.0446493	2.46213	-1.26079	-0.995137	-3.64004	-1.39706	-4.31121	-0.979848	-3.47229	1.06905	-1.31793	-0.28051	1.1436	2.86945	2.35054	-0.709109	-2.24951	-3.17883	-1.06462
98	1.72343	0.718845	-1.51177	-0.443391	3.9149	-0.232183	3.07995	1.08181	-0.460179	-1.52188	-2.47769	0.0204427	2.37498	-1.33414	-0.86417	-3.93785	-1.45901	-4.42918	-0.976349	-3.68979	0.896079	-1.35556	0.0018337	0.945428	3.01458	1.82122	-0.674702	-2.37196	-3.34382	-0.869616
99	1.59235	0.711084	-1.57785	-0.690962	3.87759	0.00845127	2.92891	0.903125	-0.276216	-1.44033	-2.51566	-0.0387119	2.47939	-1.39641	-0.824024	-3.71227	-1.55144	-4.35226	-0.738511	-3.72164	0.734442	-0.620344	-0.241103	1.20273	2.82763	1.87807	-0.754834	-2.29097	-3.22344	-0.535191
100	1.77268	0.870924	-1.47393	-0.248369	3.7618	0.103503	3.50514	0.98216	-0.390842	-1.59999	-2.73875	0.134939	2.41973	-1.33496	-0.79873	-3.44475	-1.30947	-3.92395	-0.71872	-3.49748	0.650992	-0.976411	-0.144237	1.42187	2.78602	2.64024	-0.938474	-2.30679	-3.72431	-0.724087
101	1.76295	0.61606	-1.22046	-0.360096	4.00645	-0.289909	2.96589	1.28054	-0.396862	-1.54736	-2.34064	0.0995166	2.57045	-1.42708	-0.821384	-3.65474	-1.29057	-4.39295	-0.597226	-3.47651	0.882096	-1.27315	-0.046777	1.51593	2.79191	2.13636	-0.542558	-2.65498	-3.12076	-0.548088
102	1.4909	0.853374	-1.05403	-0.500338	3.77448	-0.136206	3.30377	1.16976	-0.270941	-1.67484	-2.47508	0.0297034	2.20218	-1.20462	-0.837608	-3.62471	-1.14096	-4.40373	-0.675365	-3.69504	0.760029	-0.616584	-0.0903347	1.42362	2.68917	2.35124	-1.06277	-2.44102	-3.36392	-0.532624
103	1.78548	0.826849	-1.10053	-0.493475	3.73553	-0.104042	3.19192	1.26973	-0.40118	-1.58235	-2.099	0.0194254	2.05924	-1.31986	-0.498522	-3.84267	-0.985764	-4.30113	-1.03242	-3.37989	0.67358	-1.31391	-0.236058	1.68499	2.76031	2.50528	-0.694331	-2.23371	-3.67134	-0.804983
104	1.73458	0.778521	-1.54548	-0.498698	3.89193	-0.129191	2.9043	1.46011	-0.353141	-1.6219	-2.20403	-0.142125	2.23137	-1.12014	-0.485905	-3.69554	-0.724587	-4.48767	-0.527085	-3.44051	0.82185	-1.12485	0.250069	1.38226	2.46712	1.98613	-0.782704	-2.49541	-3.63614	-0.406508
105	1.70941	0.707426	-1.14131	-0.513988	3.98016	0.257295	3.24498	1.34921	-0.445861	-1.39566	-2.61317	-0.0719149	2.25665	-1.08728	-0.419789	-3.58235	-0.561171	-4.38855	-1.07229	-3.59376	0.885765	-0.795698	0.235616	1.60865	2.59103	1.92176	-0.948118	-2.53664	-3.08061	-0.467692
106	1.83743	0.818728	-1.31231	-0.502019	4.03613	0.0454925	3.38505	1.26077	-0.239315	-1.50563	-2.14918	0.038922	2.51129	-1.10802	-0.783065	-3.76823	-0.834996	-4.43911	-0.62413	-3.11484	0.988779	-1.34933	0.130587	1.72666	2.53683	2.03117	-0.85328	-2.38433	-3.2308	-0.445398
107	1.77823	0.694448	-1.15669	-0.40348	3.75239	0.0933717	3.19142	1.24418	-0.447697	-1.52009	-1.93656	-0.105503	2.18367	-0.991385	-0.507058	-3.62526	-0.467042	-3.98544	-0.720762	-3.39542	1.04754	-0.763042	-0.387554	1.83888	2.75862	1.76818	-1.02318	-2.44101	-3.50804	-0.657303
108	2.00318	1.0685	-1.21391	-0.651962	3.86065	0.205957	3.20414	1.22024	-0.413192	-1.42642	-2.25563	-0.102488	2.3387	-1.19398	-0.293146	-3.36718	-0.706872	-4.32471	-1.35739	-3.44874	0.82091	-0.589867	-0.07393	1.67847	2.54043	2.16554	-0.785884	-2.39426	-3.27741	-0.648665
109	1.45462	0.821342	-1.49187	-0.389318	3.98271	0.0987323	3.19893	1.32381	-0.350468	-1.79308	-2.27885	-0.0425414	2.29149	-1.22828	-0.36102	-3.43289	-0.506211	-4.32737	-0.697329	-3.39198	1.0689	-0.877856	-0.147706	1.4907	2.73699	1.69298	-0.585337	-2.35723	-3.15369	-0.494313
110	1.41448	0.771794	-1.04606	-0.588659	3.85182	0.00701646	3.10931	1.25136	-0.257912	-1.63344	-2.37275	-0.100448	2.27973	-1.09634	-0.387253	-3.62295	-0.836689	-4.22176	-0.778424	-3.44762	0.916378	-0.702367	0.241008	1.67186	3.0319	2.16652	-0.888542	-2.31225	-3.57313	-0.548669
111	1.73157	0.741278	-1.12734	-0.599759	3.82469	-0.0879212	3.19136	1.4814	-0.368746	-1.6389	-2.03582	-0.0969789	2.2908	-1.0477	-0.502291	-3.49054	-0.61442	-4.23271	-0.719748	-3.26696	1.20686	-0.790634	-0.0914797	1.80486	3.02042	1.30467	-0.712492	-2.49038	-3.48901	-0.515343
112	1.47149	0.834615	-1.30617	-0.550915	3.8675	-0.238897	3.06757	1.43962	-0.300606	-1.99149	-2.45861	-0.272808	2.32378	-1.19247	-0.321515	-3.581	-0.654756	-4.16662	-0.295093	-3.53639	1.07538	-1.03425	0.174123	1.69729	2.73919	1.68223	-0.594979	-2.26184	-3.39015	-0.392094
113	1.28751	0.756277	-1.28998	-0.752455	4.09446	-0.14193	3.33717	1.44366	-0.531449	-1.36421	-2.28859	-0.154308	2.15557	-1.26852	-0.603349	-3.52627	-0.429275	-4.09403	-0.406458	-3.76851	0.892263	-0.504103	0.0699283	1.49915	2.76841	1.37826	-1.11951	-2.51986	-3.46244	-0.363959
114	1.61195	0.758267	-1.57764	-0.757373	3.87165	-0.15847	3.00741	1.58996	-0.38777	-1.42546	-1.86988	-0.16198	2.08537	-1.15494	-0.270086	-3.48316	-0.222344	-3.82902	-0.679102	-3.39982	0.963458	-0.779667	0.0309496	1.81387	3.00851	1.54177	-0.395939	-2.34225	-3.44294	-0.418705
115	1.6839	0.920127	-1.54518	-0.832354	3.85254	-0.220003	3.12695	1.4131	-0.248379	-1.48349	-2.52163	-0.106562	2.06442	-1.14914	-0.354067	-3.40765	-0.435585	-4.06989	-0.343231	-3.71441	0.607756	-0.876242	0.358911	1.81033	3.02102	1.32144	-0.66212	-2.24338	-2.82436	-0.73346
116	1.59927	0.754678	-1.59605	-0.842217	4.13425	-0.234668	2.91753	1.63434	-0.524675	-1.46673	-2.18534	-0.0824715	1.98974	-1.19207	-0.463692	-3.56953	-0.291085	-3.92387	-0.351607	-3.46157	0.743871	-0.863402	0.186987	1.59704	2.7485	1.50345	-0.796733	-2.34309	-3.18482	-0.657448
117	1.72238	0.844049	-1.2881	-0.863551	4.03906	-0.191426	3.3632	1.49639	-0.520682	-1.36915	-2.45498	-0.22731	1.91638	-1.25253	-0.647618	-3.44843	-0.256853	-3.92411	-0.277313	-3.96747	0.771654	-0.987648	0.281227	1.39015	2.97805	1.18037	-0.747446	-2.45625	-3.20471	-0.550493
118	1.64412	0.623816	-1.6205	-0.740224	3.85884	-0.357891	3.2409	1.45067	-0.243501	-1.81131	-2.25963	-0.145493	1.84924	-1.11935	-0.164163	-3.48481	-0.635007	-3.93431	-0.199372	-3.62943	0.69698	-1.02821	0.35471	1.3896	2.94423	1.1315	-0.771525	-2.08125	-3.21628	-0.414018
119	1.85983	0.558516	-1.57821	-0.637077	3.82278	-0.612272	3.21582	1.58964	-0.578391	-1.51972	-2.4436	-0.125623	1.87986	-1.28675	-0.789558	-3.53032	-0.111818	-4.13864	-0.499083	-3.88037	0.785743	-0.384309	0.288893	1.5953	3.01139	0.637613	-0.563528	-2.61159	-2.54528	-0.60782
120	1.59208	0.822545	-1.6139	-0.587819	3.95931	0.0504725	3.1882	1.34739	-0.39727	-1.38585	-2.14645	-0.158768	1.81899	-1.30994	-0.328349	-3.36561	-0.357883	-3.91945	-0.138422	-3.75852	0.708618	-1.32514	0.0900956	1.71216	2.98592	0.814786	-1.18209	-2.36639	-2.88386	-0.282689
121	1.6072	0.643082	-1.47688	-0.700266	3.76413	-0.605276	3.22734	1.58873	-0.479141	-1.42746	-2.51381	-0.198789	1.79801	-1.3584	-0.23308	-3.4982	-0.399411	-3.7865	-0.168662	-3.53306	0.457811	-1.02929	0.229084	1.66628	3.03045	0.990344	-0.72019	-2.51188	-3.04973	-0.369801
122	1.35631	0.962802	-1.59766	-0.421429	3.66145	-0.396763	3.48518	1.65366	-0.170276	-1.4429	-2.11789	-0.242493	1.73088	-0.909717	0.00545111	-3.56261	-0.187854	-3.87804	0.0670069	-4.0038	0.389437	-0.679117	0.521492	1.72156	3.15745	0.744255	-0.769177	-2.52792	-3.08217	-0.694688
123	1.45376	0.964984	-1.83869	-0.524156	3.93257	-0.678264	3.48932	1.82669	-0.00755835	-1.45051	-2.74272	-0.335621	1.69229	-1.06021	-0.30085	-3.45263	-0.383693	-3.85228	-0.157451	-3.95822	0.74917	-1.08097	0.227331	1.54753	3.05005	0.368795	-0.943209	-2.35387	-2.70604	-0.763222
124	1.35834	0.815878	-1.74528	-0.601414	3.93992	-0.723932	3.23284	1.44177	-0.494523	-1.52697	-2.24522	-0.379848	1.83725	-1.02034	-0.443887	-3.47003	-0.367012	-4.02928	-0.165943	-3.43252	0.618684	-0.890457	0.338711	1.80929	2.8673	0.718507	-0.942379	-2.36009	-2.62022	-0.415923
125	1.49947	0.863994	-1.63675	-0.687137	3.67053	-0.491096	3.05724	1.59377	-0.0219371	-1.32878	-2.89144	-0.405347	1.63854	-1.04365	-0.787725	-3.41936	-0.108093	-3.75757	-0.0635735	-3.78133	0.655797	-0.840696	0.456784	1.77127	3.01337	0.603623	-0.837877	-2.50185	-2.78449	-0.297554
126	1.46788	0.789847	-1.6997	-0.482859	3.49344	-0.38039	3.17886	1.5751	0.0635962	-1.37106	-2.51557	-0.361258	1.73397	-0.933109	-0.569482	-3.46479	-0.202774	-3.84181	-0.482245	-3.72304	0.32967	-1.18866	0.346399	1.87672	2.74342	0.492806	-1.22193	-2.39124	-2.18673	-0.436357
127	1.57322	0.917544	-1.74803	-0.588568	3.46028	-0.330396	3.44396	1.52206	0.193843	-1.66872	-2.50921	-0.117124	1.58286	-0.948472	-0.497203	-3.36748	-0.204144	-3.95408	-0.362571	-4.07682	0.552194	-1.1988	0.380865	1.68686	2.57465	0.230458	-1.10658	-2.68569	-1.87166	-0.538345
128	1.4142	0.906713	-1.6642	-0.683583	2.91941	-0.37509	3.05567	1.53519	-0.0556527	-1.35611	-2.64004	0.0639611	1.79692	-1.00692	-0.612888	-3.77369	-0.224139	-3.85055	-0.128574	-4.10071	0.487344	-1.23974	0.45286	1.83281	2.93573	0.624862	-1.34461	-2.54959	-2.34061	-0.403921
129	1.56876	1.04966	-1.78965	-0.727825	3.82531	-0.263191	2.92375	1.58846	-0.244147	-1.77442	-2.48309	-0.00411203	1.65951	-1.10635	-0.424162	-3.6258	-0.0257966	-3.79295	-0.643854	-3.92096	0.293678	-1.28527	0.46318	1.55562	3.23599	0.441675	-1.00645	-2.63745	-2.82043	-0.581559
130	1.49559	0.91085	-1.76869	-0.549716	3.44764	-0.80782	2.97017	1.52402	-0.345973	-1.53105	-2.45491	0.0535047	1.59132	-1.07352	-0.36444	-3.69799	-0.297938	-3.80562	-0.278251	-4.13647	0.56666	-0.957281	0.281634	1.48955	2.73121	0.28413	-1.51176	-2.48844	-2.27862	-0.482923
131	1.57214	0.834984	-1.58355	-0.62418	3.61477	-0.454983	3.154	1.52368	-0.159966	-1.66252	-2.70217	0.0892764	1.67269	-1.08622	-0.368686	-3.63232	-0.0505069	-3.83069	-0.284905	-4.17862	0.167076	-1.16056	0.495646	1.58402	2.99945	0.38748	-1.31332	-2.80079	-1.96599	-0.278005
132	1.79101	0.829762	-1.91526	-0.604258	3.79498	-0.555507	3.08265	1.55069	-0.456251	-1.56565	-2.24671	-0.0939501	1.66869	-0.998268	-0.391203	-3.3995	0.00175751	-3.84427	-0.156366	-3.86886	0.317684	-1.38254	0.541523	1.67421	2.86774	0.356495	-1.603	-2.53649	-2.79926	-0.213201
133	1.13709	0.761444	-1.76556	-0.590675	3.67188	-0.729131	2.83098	1.48033	-0.413877	-1.51844	-1.96187	-0.0769486	1.72418	-1.00948	-0.590926	-3.87017	-0.310578	-3.85267	-0.330835	-4.00996	0.206332	-1.09436	0.639195	1.58773	3.10256	0.417755	-1.79205	-2.80102	-2.11544	-0.305225
134	1.21225	1.12215	-1.75539	-0.838321	3.78261	-0.616837	2.79944	1.72829	-0.121211	-1.61753	-2.08772	-0.0539731	1.60263	-1.38768	-0.365437	-3.99613	0.166007	-3.71048	-0.516429	-3.96631	0.293307	-1.45919	0.551986	1.4189	2.93579	0.438021	-1.61279	-2.64571	-2.09524	-0.356484
135	1.55932	0.86959	-1.6248	-0.683386	3.54578	-0.73458	2.74967	1.58446	-0.237959	-1.44657	-2.12295	-0.0564625	1.53925	-1.31435	-0.449435	-3.77061	0.216449	-3.72213	-0.290698	-4.1128	0.349413	-1.3299	0.49897	1.41879	2.94109	0.306378	-1.62801	-2.84597	-2.21954	-0.138376
136	1.5579	0.945196	-1.79434	-0.597246	3.96737	-0.461058	2.57429	1.54614	-0.333384	-1.62965	-2.4096	-0.121236	1.60528	-1.17731	-0.705696	-3.73988	0.0538185	-3.80756	-0.255685	-4.10717	0.229251	-1.40892	0.509944	1.47969	2.98993	0.288116	-1.43899	-2.7707	-1.98646	-0.309832
137	1.33002	0.63382	-1.70548	-0.766249	3.8152	-0.69502	2.95523	1.60015	0.238176	-1.18278	-2.17079	0.109532	1.38859	-1.27638	-0.551598	-3.89695	0.170827	-3.70888	-0.69764	-4.15083	0.214904	-1.45985	0.431022	1.4852	2.89124	0.175257	-1.61467	-2.5528	-2.03956	-0.113579
138	1.3373	1.0413	-1.98507	-0.599939	3.87974	-0.492628	2.49441	1.37633	-0.0955926	-1.23825	-2.02655	0.0114755	1.59172	-1.29244	-0.887974	-3.89515	0.0536659	-3.90569	-0.167328	-4.23248	0.108982	-1.37839	0.651107	1.28944	2.95372	0.281449	-1.6393	-2.70197	-1.81152	-0.240012
139	1.64555	0.95924	-1.68591	-0.649227	4.41676	-0.338819	2.43792	1.67264	-0.0425981	-1.18204	-2.36276	-0.0606647	1.60464	-1.48948	-0.455374	-3.7255	0.179483	-4.03246	-0.35496	-4.07314	0.135441	-1.11936	0.505134	1.11541	3.06726	0.0719813	-1.50465	-2.82962	-2.22511	-0.0638596
140	1.59331	0.804403	-1.28376	-0.442246	4.52485	-0.34533	2.42049	1.74095	-0.144126	-1.07031	-2.14897	0.158128	1.47643	-1.35053	-0.284454	-3.94847	0.180028	-3.84996	-0.495007	-3.74937	0.297701	-1.23836	0.659251	1.40685	2.97033	0.31502	-1.75781	-2.76631	-2.37237	-0.237264
141	1.75108	0.800912	-1.22406	-0.649092	4.33662	-0.471457	2.40891	1.63753	-0.365005	-1.15345	-2.08113	0.0871817	1.58631	-1.37969	-0.515478	-3.78933	0.0725718	-3.98111	-0.274655	-3.9273	0.394857	-1.12831	0.53417	1.33168	2.96139	0.285233	-1.54298	-2.77356	-2.08836	-0.272093
142	1.70125	0.89586	-1.53336	-0.560714	4.03215	-0.351138	2.5849	1.5969	-0.272167	-1.2117	-2.66577	-0.17092	1.46108	-1.2934	-0.602362	-3.80788	0.196537	-3.96202	-0.281556	-3.92309	0.458151	-0.642911	0.496215	1.16704	2.79869	0.232206	-0.796471	-2.6953	-2.09502	-0.280037
143	1.66805	0.936179	-1.01207	-0.575373	4.3966	-0.436554	2.67275	1.7321	-0.215293	-0.854167	-2.42066	-0.040618	1.53066	-1.29241	-0.459909	-3.86354	0.0682072	-3.69684	-0.350771	-4.08526	0.514289	-1.49699	0.680961	1.02786	3.21948	0.0364061	-1.40298	-2.77301	-2.63828	-0.288993
144	1.97496	0.858467	-1.35958	-0.622723	4.46748	-0.413099	3.16895	1.65615	-0.082945	-0.849068	-2.49771	0.108514	1.43119	-1.26683	-0.369748	-3.86446	0.420175	-3.57105	-0.504446	-3.57864	0.325791	-0.967449	0.581757	1.1729	2.92927	-0.142705	-1.41801	-2.87944	-2.63468	-0.265778
145	1.75759	1.09835	-1.47347	-0.710621	4.5143	-0.470894	3.24161	1.51401	0.0832375	-1.10038	-2.35715	0.150007	1.65429	-1.24358	-0.291031	-3.89717	0.319768	-3.69274	-0.374225	-3.76044	0.253482	-1.32723	0.900035	1.04515	3.20505	0.0621825	-1.38583	-2.79734	-2.32764	-0.18765
146	1.57821	0.959494	-1.38269	-0.647186	4.15272	-0.458186	3.14354	1.67221	0.0889397	-1.42122	-2.37504	0.0704427	1.56574	-1.17917	-0.46976	-3.74607	0.0154297	-3.93179	-0.548566	-3.67891	0.76792	-1.27752	0.747982	1.02893	2.91477	0.0386731	-1.19647	-2.85937	-2.14739	-0.58427
147	1.71866	0.91795	-1.19169	-0.689215	4.4877	-0.211182	2.2103	1.76658	0.239776	-1.42568	-2.2553	0.103951	1.45746	-1.25865	-0.49278	-3.79891	0.190798	-3.65863	-0.330426	-3.85242	0.797903	-0.914454	0.63945	1.07571	3.12955	0.193538	-0.934453	-2.64261	-2.48176	-0.151295
148	1.41794	0.873344	-1.16494	-0.447318	4.68316	-0.126697	2.51994	1.88011	0.489714	-1.05631	-2.47134	0.0869721	1.60611	-1.17563	-0.6122	-4.03756	0.124258	-3.89785	-0.626161	-3.77784	0.497761	-0.992817	0.818614	1.07279	3.16221	-0.118418	-1.06288	-2.77187	-2.40831	-0.0951925
149	1.74709	0.770208	-1.35247	-0.582827	4.29156	-0.373145	2.07261	1.9534	0.199867	-1.66857	-2.47949	0.145136	1.56578	-1.15541	-0.351722	-3.95332	0.27475	-3.7857	-0.40894	-3.90044	0.627841	-0.944117	0.824937	1.0893	3.09977	0.0555948	-1.07996	-2.9239	-2.09735	-0.215972
150	1.87331	1.06126	-1.33995	-0.730615	4.64097	-0.250403	2.21739	1.60141	0.152146	-1.71032	-2.43361	-0.13624	1.51501	-1.14516	-0.261113	-3.75529	0.192438	-3.73244	-0.388667	-3.8579	0.7188	-0.658026	0.923894	0.860972	3.08932	0.104209	-1.18376	-2.74575	-2.43026	-0.191538
151	1.87344	0.756053	-1.28177	-0.274374	4.4154	-0.118074	2.21297	1.80472	0.256644	-1.56429	-2.06858	-0.19447	1.58482	-1.22846	-0.522623	-4.0128	0.142482	-3.67188	-0.576113	-3.50499	0.573037	-0.609535	0.673965	0.94757	3.07095	0.250649	-0.935386	-2.84286	-2.6518	-0.173024
152	1.60882	0.702164	-1.34296	-0.424303	4.4086	0.233086	2.057	2.40406	0.256495	-1.34571	-2.43713	-0.066645	1.3774	-1.2597	-0.104876	-4.03627	0.0994874	-3.88434	-0.424021	-3.38051	0.635869	-0.850295	0.619312	0.991614	3.12829	0.13413	-0.761811	-2.82205	-2.19844	-0.0437739
153	1.68114	0.760148	-1.28652	-0.358627	4.48499	-0.057915	2.07572	1.92216	0.397467	-1.60326	-2.21525	-0.0989079	1.58585	-1.223	-0.384657	-3.96597	0.0506113	-3.7896	-0.576942	-3.68875	0.67773	-0.580344	0.730334	0.966202	3.23947	0.0349947	-1.00943	-2.76168	-2.37156	-0.38624
154	1.99606	1.05877	-1.46865	-0.588707	4.37368	-0.459206	3.23518	2.20773	0.366006	-1.7098	-2.42848	-0.161054	1.47177	-1.50963	-0.507753	-4.01822	-0.0614505	-3.86714	-0.519044	-3.83137	0.613183	-0.681176	0.975103	1.0788	3.20283	0.185629	-1.09045	-2.66332	-2.72816	-0.222473
155	1.75808	0.966452	-1.29168	-0.786419	4.73138	-0.433163	2.86407	2.09813	0.108206	-1.86349	-2.63837	-0.124106	1.53764	-1.41816	-0.5751	-4.08083	0.034354	-3.69471	-0.654351	-3.81292	0.701606	-0.713553	0.723318	0.984012	3.07899	0.244532	-0.798377	-2.80721	-2.1056	-0.281569
156	1.67884	1.05904	-1.47029	-0.568864	4.90275	-0.23643	2.47606	2.14194	0.254567	-1.58009	-2.57016	-0.00615057	1.40423	-1.47703	-0.165628	-3.77883	-0.0292967	-3.71581	-0.865852	-3.73076	0.605548	-0.620059	1.23638	1.02896	3.27871	-0.0557233	-0.810133	-2.97548	-1.81896	0.0427312
157	1.73693	1.16764	-1.34811	-0.700366	4.64905	-0.270455	3.74293	2.12529	-0.164968	-1.69604	-2.52272	-0.222171	1.42476	-1.46755	0.142802	-4.14063	-5.85469e-05	-3.6564	-0.901277	-3.58035	0.791894	-0.660574	0.993878	1.34192	3.25064	0.143386	-0.833702	-2.86755	-2.42538	-0.0939612
158	1.78979	0.948965	-1.44312	-0.80353	4.8643	-0.505728	2.92415	2.52505	-0.307465	-1.85939	-2.87354	-0.0702387	1.52508	-1.42626	-0.390652	-4.03912	0.0277397	-3.56778	-0.899064	-3.83302	0.708262	-0.686646	1.02838	0.969495	3.19338	0.123166	-0.879219	-2.83732	-2.64993	-0.311153
159	2.02269	0.978939	-1.65852	-0.744788	4.73632	-0.3845	2.23423	2.63978	-0.301553	-1.23406	-2.63175	-0.0606575	1.50124	-1.48747	-0.358598	-3.96712	-0.117678	-3.6897	-0.876628	-3.69937	0.658028	-0.682023	1.0408	1.07513	3.01987	0.130508	-0.827264	-2.941	-2.34711	-0.0411669
160	1.86358	0.80181	-1.47222	-0.866937	4.53124	-0.0889615	2.00875	2.45231	-0.410193	-1.68192	-2.71753	-0.0474736	1.56473	-1.42066	-0.464214	-4.02318	-0.137123	-3.7806	-1.00198	-3.79738	0.850631	-0.724771	0.729545	1.16114	3.22984	0.0659819	-0.947576	-3.10803	-2.04134	-0.0812922
161	1.68788	0.935922	-1.56502	-0.815765	4.54705	-0.261385	2.26412	2.66114	-0.704559	-1.55304	-2.70486	-0.0742751	1.51915	-1.35916	-0.659874	-3.91043	-0.146745	-3.73256	-0.848787	-3.67096	0.68432	-0.339667	0.959084	1.32095	3.1887	0.152217	-0.553171	-3.0331	-2.84826	-0.0840025
162	1.75613	0.776515	-1.60514	-0.676762	4.55672	-0.076918	2.93301	2.23485	-0.522099	-1.55302	-3.06624	-0.271227	1.51875	-1.40671	-0.387527	-3.92287	0.0710929	-3.77222	-0.715772	-3.72172	0.530306	-0.653074	1.04867	1.2023	2.9388	0.240615	-1.12905	-2.81916	-2.47133	-0.301001
163	1.67439	0.762776	-1.8507	-0.685532	4.40994	-0.214752	3.03364	2.39448	-0.293898	-1.4786	-2.94319	-0.299214	1.52358	-1.60807	-0.357907	-3.91818	0.0849018	-3.54056	-0.79921	-3.92011	0.464871	-0.91593	1.02454	1.1464	2.99982	0.0852161	-1.02323	-2.92252	-2.04145	-0.173278
164	1.60782	0.847465	-1.53968	-0.694273	4.53991	-0.171693	2.32161	2.41557	-0.635255	-1.59276	-3.04924	-0.155574	1.55207	-1.46181	-0.424426	-4.06179	0.00331204	-3.57853	-0.787091	-3.4263	0.354095	-0.504131	1.32499	1.58143	2.87686	0.0269252	-0.72639	-2.98026	-2.47769	0.0516922
165	1.53818	0.835219	-1.58511	-0.662766	4.35545	-0.0259258	2.14796	2.42018	-0.261455	-1.38092	-3.19325	-0.0987609	1.17749	-1.38477	-0.467412	-4.09596	0.0710466	-3.55561	-0.674729	-3.57717	0.530358	-1.14445	1.05463	1.46736	3.00477	0.362333	-0.773777	-2.88198	-2.39987	0.0360665
166	1.75699	1.04577	-1.9896	-0.778901	4.63213	-0.164326	2.46615	2.8302	-0.526772	-1.38471	-3.01254	-0.230147	1.27557	-1.25817	-0.385692	-3.97915	-0.0175409	-3.57814	-1.16994	-3.84555	1.03374	-1.01011	0.953652	1.5051	2.65053	-0.0709575	-1.11543	-3.02397	-2.2393	-0.228958
167	1.68116	0.768079	-1.628	-0.690156	4.50097	-0.160251	2.44207	2.56703	-0.453269	-1.3872	-3.07735	-0.194857	1.35018	-1.25647	-0.339733	-3.98395	0.070562	-3.67912	-0.799155	-3.34963	0.280253	-0.758927	1.02424	1.35535	2.88824	0.175774	-0.796052	-2.93666	-2.39097	0.0691846
168	1.54008	0.677597	-1.74653	-1.09406	4.66989	-0.161138	2.22248	2.50528	-0.376037	-1.36983	-3.27174	-0.233117	1.47547	-1.44896	-0.433596	-3.88502	0.0140242	-3.83787	-0.97749	-3.65658	0.670784	-0.972418	1.14808	1.72174	2.92619	0.084432	-0.900706	-2.94478	-2.28386	0.0436758
169	1.45008	0.756422	-2.13686	-0.87393	4.3813	-0.0756274	3.02348	2.42916	-0.433218	-1.23904	-2.89545	0.0879644	1.17944	-1.42049	-0.119772	-4.20446	-0.0199541	-3.42221	-1.09177	-3.57468	0.496904	-0.983141	1.22601	1.60808	3.09309	-0.0777314	-1.11713	-2.91316	-2.35703	0.178015
170	1.05242	0.693192	-2.24702	-0.870155	4.66418	-0.0258668	2.51471	2.52899	-0.4145	-1.64815	-2.96861	0.0348391	1.16341	-1.32	-0.33689	-3.87548	0.0648252	-3.57007	-1.27428	-3.47364	0.498126	-0.557764	1.212	1.73537	2.95668	0.259433	-1.32641	-2.89447	-2.51927	0.0665281
171	1.23836	0.869834	-2.04055	-0.89357	4.34064	-0.229165	2.36127	2.85327	-0.862587	-1.14618	-3.03223	0.0852147	1.3565	-1.29587	-0.575807	-3.90859	-0.131653	-3.77059	-1.02566	-3.7856	0.448176	-0.986281	1.15544	1.76715	2.95218	-0.0192636	-1.21994	-2.96921	-2.36178	0.0879077
172	1.17028	0.749774	-1.96849	-0.949013	4.78098	-0.282974	2.39322	2.72699	-0.741383	-1.77907	-3.0441	-0.229068	1.42892	-1.35865	-0.423491	-4.11733	-0.0328542	-3.60159	-1.40174	-3.7124	0.45457	-1.38176	1.17226	1.79701	3.13118	-0.0386158	-1.51571	-2.87515	-2.4109	0.070218
173	1.42655	0.685302	-2.09352	-0.752722	4.40425	-0.378037	2.2788	2.81102	-0.836256	-1.06511	-2.94311	0.0889197	1.31471	-1.38487	-0.494882	-3.8441	0.000182946	-3.537	-1.14673	-3.54332	0.249379	-1.18125	1.06238	1.97764	3.05486	0.113203	-1.71862	-2.80523	-2.16554	0.148463
174	1.33352	0.723802	-2.28678	-0.903333	4.76551	-0.427711	2.32706	2.66248	-0.729858	-1.30706	-2.53835	-0.1879	1.44863	-1.31197	-0.488894	-4.23718	0.162016	-3.54327	-1.23781	-3.77139	0.578512	-1.24868	1.02524	1.83136	3.11253	0.110403	-1.75177	-2.92425	-2.40843	-0.156044
175	1.246	0.511232	-2.28265	-0.892717	4.6098	0.0180217	2.23933	2.68179	-0.91082	-1.2417	-2.54538	0.0465465	1.39775	-1.26638	-0.355167	-3.94638	0.0141307	-3.72194	-1.32829	-3.4719	0.557381	-1.41356	1.14043	2.00648	3.2096	0.0457249	-1.85204	-2.95889	-2.51206	-0.0660195
176	1.2247	0.876126	-2.42162	-0.822631	4.46304	-0.59098	2.60498	2.64453	-0.789541	-1.39633	-3.00894	-0.328681	1.4828	-1.45535	-0.228038	-4.19443	-0.0260417	-3.73189	-1.51446	-3.62524	0.588967	-1.10312	1.10096	1.92359	3.18544	0.077462	-2.1178	-2.95403	-2.53156	-0.165029
177	1.17777	0.939854	-2.25949	-1.0172	4.40919	-0.26817	2.43747	2.7345	-0.98191	-1.17971	-3.02345	0.0500217	1.70509	-1.60132	-0.328124	-4.13537	-0.0503417	-3.49586	-1.58544	-3.56913	0.343656	-1.16391	0.99826	1.80426	3.02475	0.344997	-2.2312	-3.12803	-2.37735	-0.0498797
178	1.07887	0.801084	-2.238	-0.995207	4.63444	-0.443749	2.515	2.36562	-0.994336	-1.31859	-2.72335	0.180575	1.60883	-1.46763	-0.540619	-4.25698	0.0669069	-3.56597	-1.62032	-3.48135	0.366424	-1.01278	1.23437	1.85295	3.08836	0.157077	-2.09146	-2.9577	-2.46315	-0.135172
179	0.920411	0.778902	-2.27521	-1.03862	4.39035	-0.671445	2.79427	2.47134	-0.747121	-1.04853	-2.94154	0.0923295	1.60941	-1.14247	-0.504228	-4.16118	-0.0626413	-3.57469	-1.71208	-3.54675	0.364387	-1.08379	1.30968	1.79995	3.22603	0.0647576	-2.48187	-3.02427	-2.5994	0.0148716
180	1.44039	0.987002	-2.16877	-0.977123	4.57851	-0.622183	2.41904	2.31706	-0.891175	-1.0009	-3.11257	0.180668	1.86348	-1.29238	-0.0258904	-4.26477	0.0201712	-3.45836	-1.64268	-3.65591	0.488294	-1.16146	1.26087	1.92524	3.33602	-0.252425	-2.42035	-3.1701	-2.56498	-0.159847
181	1.23777	0.626281	-2.24582	-0.816906	4.44902	-0.682766	2.7282	2.4099	-0.985739	-1.20826	-3.1679	-0.06541	1.65528	-1.24962	-0.149417	-4.34806	-0.106564	-3.53854	-1.59085	-3.57269	0.457616	-0.976651	1.18338	1.85168	2.97618	0.0397696	-2.37238	-3.22962	-2.30853	0.143769
182	1.23544	0.724469	-2.13538	-0.907781	4.5809	-0.892664	2.70853	2.60843	-0.706791	-1.1253	-3.43216	0.0882565	1.72261	-1.19759	-0.266217	-4.33311	-0.126629	-3.51328	-1.63093	-3.63436	0.489072	-1.31886	1.40912	1.93949	3.02547	0.0526638	-2.45859	-3.22097	-2.09813	0.1406
183	0.786286	0.781439	-2.42506	-1.06248	4.37979	-0.775883	2.61167	2.44871	-1.00822	-1.41334	-3.27375	0.0660917	1.88733	-1.26457	-0.108281	-4.27896	0.0549453	-3.73675	-1.78396	-3.48818	0.313175	-1.33795	1.38298	1.80144	3.18724	0.0604272	-2.72478	-3.23313	-2.53147	-0.0246523
184	1.30772	0.629184	-2.13137	-0.811853	4.45855	-0.900439	2.72594	2.43906	-0.815817	-0.921779	-3.25638	0.193509	1.9995	-1.35163	-0.315475	-4.11316	-0.0286193	-3.54016	-1.70482	-3.38461	0.359754	-0.900501	1.30464	2.07535	3.07991	0.161142	-2.95089	-3.20876	-2.38835	-0.0552578
185	1.28063	0.55661	-2.34882	-0.67532	4.45478	-0.646397	2.54913	2.29414	-0.974119	-0.852318	-3.29919	-0.168753	1.79738	-1.34194	-0.0797884	-4.28599	-0.0121935	-3.55517	-1.4054	-3.59562	0.270337	-1.0802	1.11529	1.98589	3.04066	-0.0284099	-2.6912	-3.26449	-2.28645	-0.0496045
186	0.98923	0.773201	-2.31809	-0.752173	4.3457	-0.630201	2.61254	2.43278	-0.894573	-1.14307	-3.34926	-0.236869	2.04293	-1.38924	-0.162424	-4.40371	-0.132911	-3.57864	-1.97037	-3.56831	0.320565	-0.794579	1.06115	1.99209	3.01498	0.20314	-2.56678	-3.09132	-2.61164	0.132001
187	1.12742	0.718033	-2.15937	-0.825456	4.50797	-0.57098	2.8548	2.25287	-0.88318	-1.32478	-3.45655	-0.0123219	2.0672	-1.39075	-0.265029	-3.97639	-0.159278	-3.42974	-1.7543	-3.5935	0.17952	-1.36505	1.2085	1.89553	3.27006	0.141444	-2.71589	-3.30293	-2.98291	0.10008
188	1.33824	0.700259	-2.36434	-0.657798	4.29133	-0.833987	2.67491	2.50134	-0.700435	-1.20713	-3.48704	0.0374126	2.00327	-1.41898	-0.388232	-4.09196	-0.0275543	-3.45039	-1.49976	-3.77506	0.245437	-0.917594	1.26247	1.95809	3.13262	0.134674	-2.66354	-3.1874	-3.01566	-0.0357053
189	1.13861	0.70375	-2.26239	-0.676554	4.53521	-0.894083	2.89084	2.43695	-0.726838	-1.01366	-3.25709	-0.0270817	1.72314	-1.29057	-0.794447	-4.32977	-0.175281	-3.66532	-1.48906	-3.58196	0.505837	-1.2029	1.29555	1.98964	2.99141	0.375261	-2.86237	-3.24119	-2.46161	0.0392992
190	1.39669	0.567757	-2.2291	-0.792522	4.47332	-0.684743	2.82995	2.18627	-0.727468	-0.719103	-3.4158	0.303788	1.81544	-1.33971	-0.649057	-4.03913	0.218926	-3.75895	-1.55763	-3.82493	0.365121	-1.03828	1.20322	1.86124	2.91907	0.370499	-2.66561	-3.12327	-2.76912	-0.140143
191	1.22647	0.753774	-2.36291	-0.565345	4.12131	-1.05534	2.7296	2.13503	-0.633641	-1.33803	-3.485	0.174064	1.8761	-1.48355	-0.703198	-4.03762	0.0547798	-3.58422	-1.42163	-3.67736	0.561993	-1.06557	1.14734	2.17196	3.17457	-0.116792	-2.52855	-3.24735	-2.89974	0.246932
192	1.36463	0.741977	-2.06083	-0.708194	4.16593	-0.951234	2.88024	2.23735	-0.615545	-0.968596	-3.41749	0.152246	1.91911	-1.41104	-0.453126	-4.21036	-0.0821613	-3.63601	-1.47297	-3.65692	0.546227	-1.10563	1.21014	1.79415	3.05621	-0.00882052	-2.88593	-3.3973	-2.69648	-0.0221477
193	1.30995	1.04911	-1.88837	-0.658393	4.01996	-1.00758	2.933	2.33435	-0.496388	-1.43347	-3.26607	0.0484452	1.792	-1.44819	-0.624531	-3.99885	0.0716748	-3.37366	-1.5272	-3.69116	0.271793	-1.07918	1.09928	2.1043	2.82105	0.0785104	-2.98325	-3.24735	-2.70734	-0.141679
194	1.29249	0.863245	-1.98714	-0.53783	4.3819	-0.845364	2.90135	1.96946	-0.530861	-1.0436	-3.24419	-0.0560093	1.6877	-1.50813	-0.44726	-4.31302	-0.0398333	-3.41278	-1.52952	-3.70412	0.225071	-0.965071	1.30973	2.03669	3.09293	0.130041	-2.82791	-3.18358	-3.00699	0.151649
195	1.41271	0.734577	-2.1147	-0.670578	4.2158	-0.770091	2.99249	1.39256	-0.631939	-1.24883	-3.2021	-0.25341	1.418	-1.53273	-0.415983	-4.23202	-0.0537212	-3.55637	-1.30985	-3.83859	0.177152	-1.23069	1.08478	1.93586	2.84394	0.224034	-2.56364	-3.36277	-2.93225	-0.0302283
196	1.53729	0.387984	-2.12888	-0.605001	4.21876	-0.706485	3.06212	1.86716	-0.591435	-1.79946	-3.32053	-0.026154	1.73164	-1.46862	-0.697537	-4.44842	0.034975	-3.72028	-1.57523	-3.49863	0.345612	-1.24427	1.15857	2.08243	2.75468	-0.000664591	-2.83315	-3.25638	-2.73769	-0.0319006
197	1.37719	0.640005	-1.91741	-0.693061	4.09837	-1.06207	2.91562	1.73806	-0.572322	-1.13438	-3.41521	-0.0985869	1.57202	-1.68006	-0.351661	-4.25026	0.106494	-3.47521	-1.48329	-3.59395	0.288993	-1.12465	1.10941	1.80375	2.89673	0.122223	-2.92682	-3.28144	-2.71997	-0.106958
198	1.47607	0.679558	-2.01107	-0.545607	4.17348	-0.815143	3.10774	1.97803	-0.706241	-1.52833	-3.53827	-0.0227841	1.45381	-1.42653	-0.704723	-4.10206	-0.0561046	-3.4491	-1.24089	-3.47451	0.231663	-0.812069	1.30906	1.86401	3.02382	-0.34166	-2.7923	-3.33183	-3.04616	-0.0162565
199	1.34047	0.794991	-1.96398	-0.617617	4.07624	-0.81429	3.08551	1.71638	-0.577218	-1.35168	-3.63185	-0.110792	1.53009	-1.50552	-0.966415	-4.28169	0.0777566	-3.55184	-1.3253	-3.92506	0.172206	-1.18146	1.05395	1.69041	2.88122	-0.19882	-2.81983	-3.28017	-3.12703	-0.0439778
200	1.23383	0.687911	-1.96958	-0.614265	3.59445	-0.989428	3.00577	1.44681	-0.445281	-0.787396	-3.5377	-0.0115657	1.67128	-1.62502	-0.686018	-4.36892	0.0688141	-3.62819	-1.43189	-3.6688	0.180164	-1.01835	1.40963	1.94026	3.02178	0.0213673	-2.94275	-3.3101	-2.85912	0.12912
201	1.39345	0.723921	-1.85469	-0.539319	3.87089	-0.748901	3.05016	1.58237	-0.20245	-0.999537	-3.33938	-0.474719	1.06294	-1.57955	-0.480213	-4.43268	-0.0995013	-3.41521	-1.46627	-3.65019	0.148479	-1.18675	1.45101	1.75028	3.13492	-0.072874	-2.67758	-3.12319	-2.88742	-0.237195
202	1.46991	0.949438	-1.81852	-0.540558	4.10134	-0.809132	2.94755	1.65592	-0.585079	-1.35562	-3.4951	-0.158074	1.32312	-1.37563	-0.978671	-4.31997	-0.0887995	-3.36935	-1.20052	-3.38921	0.188342	-0.948646	1.10243	1.80489	2.80648	-0.235786	-2.55919	-3.24629	-2.90572	-0.091428
203	1.07044	0.939785	-1.71069	-0.584951	4.04181	-0.864935	2.91138	1.40171	-0.482853	-1.31713	-3.36139	-0.460433	1.47117	-2.04189	-0.972264	-3.98067	-0.0913733	-3.67548	-1.46259	-3.57031	0.28867	-0.974927	1.24075	1.74519	2.8923	-0.219101	-2.73132	-3.3499	-3.2833	-0.0244175
204	1.33077	0.780604	-1.72104	-0.63196	3.86511	-0.883414	3.2209	1.41457	-0.43568	-0.978457	-3.79614	-0.206064	1.25381	-1.58511	-0.579284	-4.26699	0.130469	-3.5219	-1.37858	-3.24352	0.291039	-0.892939	1.4395	1.85651	2.96838	-0.247655	-2.99245	-3.153	-3.08647	0.0699399
205	1.47198	0.85774	-2.00641	-0.46201	3.5671	-0.767316	3.01277	1.31374	-0.294272	-0.72297	-3.52355	-0.268908	1.41089	-1.87643	-1.10494	-4.12326	-0.118928	-3.42607	-1.08632	-3.45494	0.122275	-1.07778	1.23649	1.68234	2.98546	-0.0572849	-2.82204	-3.38614	-3.34948	0.00886528
206	1.30611	0.957453	-1.6061	-0.669341	3.7379	-0.826037	3.31525	1.42465	-0.672274	-0.814997	-3.59641	-0.372025	1.31634	-1.75095	-1.07683	-4.24474	-0.0293323	-3.63009	-1.41889	-3.74226	0.242559	-1.43157	1.13552	1.80968	2.90317	-0.0659595	-2.68796	-3.42053	-3.42589	-0.057709
207	1.40952	0.811521	-1.7343	-0.597257	4.29474	-1.02407	3.36711	1.36739	-0.642018	-0.938193	-3.35394	-0.450763	1.11046	-1.92542	-0.907282	-4.24871	-0.0659817	-3.52419	-1.43426	-3.27432	0.0476184	-1.518	1.00583	1.47742	2.93762	-0.206039	-2.54137	-3.13015	-3.17208	-0.190424
208	1.23282	1.00393	-1.71881	-0.533037	4.00447	-0.944392	3.30975	1.41769	-0.639836	-1.09922	-3.23841	-0.374253	1.12485	-1.81335	-0.848147	-4.17804	-0.0704017	-3.48275	-1.13003	-3.15544	0.160915	-1.44517	1.31608	1.6993	2.89206	-0.0457531	-2.88425	-3.33375	-3.15309	-0.123574
209	1.41372	0.919102	-1.77612	-0.641602	4.32418	-0.644564	3.25276	1.43584	-0.738659	-1.13897	-3.13472	-0.261218	1.22933	-1.93457	-0.966465	-4.195	-0.0114155	-3.58025	-0.954844	-3.71318	0.249617	-1.54327	1.02188	1.65135	2.80708	-0.0773133	-2.48136	-3.19386	-3.15047	-0.136858
210	1.46186	0.952097	-1.70454	-0.466312	4.10292	-0.804726	3.31407	1.44763	-0.558372	-1.04415	-3.05348	-0.324807	1.30043	-1.96239	-1.04812	-4.286	-0.043592	-3.43479	-1.1774	-3.46461	0.446792	-1.47282	1.02709	1.48281	3.06589	-0.00079691	-2.67692	-3.15179	-3.49521	-0.144656
211	1.34958	1.12083	-1.57672	-0.483503	3.9289	-0.803702	3.44865	1.57123	-0.703303	-1.23827	-3.26459	-0.242143	1.29466	-1.94045	-0.830108	-4.3126	-0.124907	-3.5581	-1.45641	-3.31332	0.0458316	-1.65842	0.870204	1.81693	3.04463	-0.0602395	-2.7937	-3.20596	-3.285	-0.276378
212	1.35214	0.988945	-1.9413	-0.685142	4.04567	-0.402698	3.49494	1.33171	-0.6455	-1.0585	-2.98075	-0.250901	1.32706	-1.95413	-1.01691	-4.36985	-0.00922501	-3.64926	-1.22502	-3.38031	0.226428	-1.45237	1.2044	1.54722	3.06639	0.112975	-2.92858	-3.25077	-2.97084	-0.157248
213	1.3791	1.15754	-1.64553	-0.576947	4.10202	-0.844049	3.13856	1.18608	-0.783914	-1.07743	-3.1709	-0.625313	1.16534	-2.06753	-0.947637	-4.32083	-0.243834	-3.50869	-1.16181	-3.52599	-0.0781419	-1.58365	0.85107	1.65413	3.0563	-0.0702242	-2.97999	-3.14609	-3.17436	-0.27674
214	1.41821	1.3436	-1.8832	-0.554194	4.19404	-0.51515	3.37589	1.35619	-0.5903	-1.05003	-3.26574	-0.275413	0.972463	-1.93872	-1.09578	-4.25287	-0.182415	-3.61007	-1.20051	-3.40118	-0.134397	-1.73377	1.06164	1.7997	3.1848	-0.0786944	-2.87775	-3.28861	-3.26184	-0.234506
215	1.18533	1.44173	-1.51084	-0.693486	4.16456	-0.686795	3.34384	1.3031	-0.811261	-1.47062	-3.20928	-0.10946	1.30869	-1.96247	-1.09733	-4.04013	-0.165114	-3.61247	-1.35519	-3.26108	-0.187665	-1.6404	1.06909	1.60259	3.1919	0.180022	-2.95059	-3.33582	-3.41516	-0.425264
216	1.46811	1.5234	-1.74964	-0.459383	3.81021	-0.608134	3.32814	1.19929	-0.773862	-1.27608	-3.18354	-0.224252	1.02069	-2.07771	-1.03945	-4.26543	-0.0562354	-3.56808	-1.47818	-3.62987	0.0226479	-1.61397	1.19169	1.72938	2.96073	0.0649311	-3.13408	-3.10424	-3.08486	-0.206501
217	1.32996	1.0246	-1.79028	-0.556812	3.94897	-0.515158	3.56455	1.15934	-0.952665	-1.59033	-3.18594	-0.254635	0.975742	-1.70962	-1.11765	-4.2077	-0.248543	-3.63722	-1.52762	-3.22133	-0.0156392	-1.66695	1.00576	1.86971	3.0353	0.138586	-2.92168	-3.08548	-3.19214	-0.459476
218	1.35014	0.913166	-1.63836	-0.515707	3.8915	-0.648934	3.46018	1.42212	-0.876596	-1.42652	-3.34189	-0.29312	1.32283	-1.85054	-1.10036	-4.1445	-0.339838	-3.54648	-1.6474	-3.46832	-0.241598	-1.79394	1.02163	1.63392	3.46214	0.0384245	-3.17702	-3.20674	-3.16748	-0.382923
219	1.23409	0.955811	-1.69055	-0.490894	3.99581	-0.506414	3.24147	1.29495	-0.912639	-1.28485	-3.32485	-0.344986	1.03132	-1.93614	-0.727232	-4.03796	-0.331797	-3.4468	-1.52809	-3.16722	-0.126828	-1.66735	1.07385	1.83739	3.35402	-0.117335	-3.13707	-3.07614	-3.27005	-0.438611
220	1.60363	1.32701	-1.61119	-0.692787	4.05942	-0.392454	3.492	1.26479	-0.682633	-1.30634	-2.94759	-0.101521	0.777736	-1.83471	-1.07902	-4.15435	-0.325715	-3.43279	-1.53713	-3.3252	-0.111613	-1.67033	0.933339	1.77731	3.17218	-0.137005	-3.04842	-3.08491	-3.18927	-0.788951
221	1.5492	1.4005	-1.69325	-0.638111	3.88966	-0.477183	3.28484	1.4136	-0.816132	-1.24146	-3.07738	-0.0840952	0.967922	-1.60259	-1.10253	-4.12975	-0.332961	-3.5267	-1.35565	-3.33879	-0.298399	-1.42424	0.638757	1.94665	3.23069	0.248403	-3.18732	-3.26793	-3.19635	-0.410031
222	1.49706	0.950289	-1.67779	-0.40803	3.871	-0.771384	3.15657	1.27318	-0.744732	-1.19151	-3.22707	-0.10008	0.870062	-1.93934	-0.940257	-4.14651	-0.311922	-3.59189	-1.42957	-3.31407	-0.530309	-1.68783	1.08437	1.83536	2.94569	0.0744112	-3.27157	-3.05695	-3.22053	-0.548294
223	1.41543	1.07974	-1.69748	-0.577565	4.07083	-0.759406	3.41038	1.19256	-0.852634	-1.10555	-3.16492	-0.100734	1.335	-1.89844	-0.87611	-4.32844	-0.609202	-3.49347	-1.46289	-2.9921	-0.179196	-1.46402	1.07716	1.5739	3.37715	-0.0787733	-3.18706	-3.17255	-2.99765	-0.536531
224	1.31216	1.09694	-1.79559	-0.977679	4.26381	-0.772021	3.3483	1.06026	-0.884792	-1.29511	-3.05566	-0.101569	1.27425	-1.98935	-0.830807	-4.14285	-0.460718	-3.42664	-1.5138	-2.89998	-0.308341	-1.49973	0.726113	1.66072	3.20027	0.0990042	-3.15663	-3.02479	-3.1419	-0.53888
225	1.1393	1.0604	-1.8695	-0.985098	4.34733	-0.832963	3.27262	1.25304	-0.603775	-1.03222	-3.09402	-0.152569	1.11834	-1.9893	-0.928056	-4.04203	-0.261414	-3.15771	-1.51355	-3.1059	-0.406984	-1.679	0.921311	1.59752	3.1888	0.194578	-3.19132	-3.08179	-3.10499	-0.638119
226	1.35435	0.990291	-1.91156	-0.811851	3.9461	-0.72636	3.48158	0.976005	-0.411801	-1.40163	-3.18403	0.0515922	0.970417	-2.04553	-0.785938	-4.16284	-0.248093	-3.15637	-1.60725	-3.09397	-0.23932	-1.44864	0.343611	1.65153	3.30413	-0.0800436	-3.25092	-3.15535	-3.33327	-0.574248
227	1.14976	0.998993	-1.83743	-1.00826	4.18411	-0.881528	3.32859	1.3415	-0.507249	-1.27713	-3.14168	-0.141269	1.04711	-2.15018	-0.469534	-4.21184	-0.47809	-3.25294	-1.42369	-3.21473	-0.542802	-1.30584	0.684567	1.65354	3.50664	0.257739	-3.33455	-3.0492	-3.04591	-0.553077
228	1.26413	0.793099	-1.81068	-0.72027	4.44139	-0.97352	3.25919	1.14864	-0.538783	-1.35839	-3.19563	-0.164775	1.15088	-2.24764	-0.907108	-4.1495	-0.306702	-3.24573	-1.52038	-3.11479	-0.309893	-1.43966	0.503292	1.53826	3.38824	0.071202	-3.48616	-3.09501	-2.82198	-0.520088
229	1.36792	0.95516	-2.00521	-0.94748	4.62549	-0.858377	3.43183	1.25177	-0.898076	-1.34258	-3.1203	0.223309	1.23031	-2.16212	-0.913181	-4.16604	-0.471094	-3.21252	-1.51611	-3.17684	-0.476691	-1.44857	0.031187	1.58546	3.12497	-0.0286416	-3.22892	-2.98108	-2.93959	-0.70896
230	1.0401	0.643424	-2.01119	-0.923853	4.27553	-0.799595	3.24327	1.22414	-0.641899	-1.71207	-3.1714	-0.0232161	1.15374	-2.07203	-1.07504	-4.46746	-0.475429	-3.28672	-1.64736	-3.10413	-0.401237	-1.34999	0.255016	1.65647	3.15528	-0.0812022	-3.33947	-2.92184	-3.05604	-0.728805
231	1.29127	0.878796	-2.12443	-0.817717	4.32946	-0.855321	3.16011	1.30053	-0.737891	-1.29184	-3.31596	0.141732	1.34026	-2.08017	-1.03397	-4.23727	-0.382384	-2.97102	-1.31899	-3.06234	-0.131557	-1.32659	0.0122645	1.57072	3.38044	0.1564	-3.30796	-2.97138	-2.77234	-0.472269
232	1.43147	0.416288	-1.7039	-0.868854	4.52564	-0.960384	3.30709	1.43793	-0.553794	-1.18829	-3.22069	-0.0502457	1.12167	-2.158	-1.23211	-4.2818	-0.459466	-3.2257	-1.29532	-3.2096	-0.406283	-1.10318	-0.216629	1.78688	3.3564	0.0999597	-3.5113	-3.07035	-2.64193	-0.334529
233	1.73021	0.543049	-1.85903	-0.787585	4.09555	-0.869668	3.43295	1.31453	-0.660511	-1.28631	-3.18762	0.27186	1.3068	-2.20043	-0.892383	-4.40222	-0.315223	-3.02179	-1.49828	-3.02624	-0.514961	-1.1553	-0.0281875	1.66461	3.2764	0.362094	-3.29302	-3.03051	-2.84125	-0.334173
234	1.63171	0.579447	-1.77336	-0.870405	4.39362	-0.928234	3.50231	1.05712	-0.542519	-1.31505	-3.18252	0.135664	1.32463	-2.32791	-0.876857	-4.42399	-0.347783	-3.00266	-1.58214	-3.15953	-0.209166	-1.11582	-0.441748	1.48846	3.4574	0.247967	-3.24043	-2.94668	-2.6948	-0.539089
235	1.55404	0.447431	-1.7399	-0.820833	4.48333	-0.824157	3.20077	1.40686	-0.549656	-1.07801	-3.21344	-0.00230623	1.21719	-2.34901	-1.04202	-4.21482	-0.567535	-3.04183	-1.43472	-3.08539	-0.484409	-1.01138	-0.350865	1.61065	3.46887	0.201558	-3.13897	-2.89392	-2.67018	-0.440368
236	1.37959	0.586709	-1.75126	-0.820486	4.38427	-0.729356	3.45274	1.22445	-0.907908	-1.48551	-3.00747	0.166196	1.14944	-2.35083	-1.05903	-4.2651	-0.586246	-2.98783	-1.65979	-3.18221	-0.372294	-1.00228	-0.361715	1.76293	3.37676	0.0484644	-3.41062	-2.94859	-2.41212	-0.570877
237	1.36523	0.578208	-1.73003	-0.851189	4.30839	-0.854713	3.04122	1.08482	-0.97517	-1.00241	-3.062	0.331913	1.22158	-2.79754	-1.02136	-4.31737	-0.747805	-3.04033	-1.61124	-3.17257	-0.503136	-1.0781	0.194592	1.64141	3.24648	0.328366	-3.16868	-3.19217	-2.70441	-0.514895
238	1.44085	0.465904	-1.88547	-0.476707	4.22984	-0.957993	3.11702	1.19423	-0.554226	-0.975256	-3.02888	0.394509	1.1406	-2.31165	-1.10865	-4.17266	-0.771637	-2.88994	-1.58409	-3.03658	-0.49494	-1.17088	-0.335088	1.4959	3.20578	0.0462316	-2.91456	-2.85437	-2.6436	-0.34618
239	1.47371	0.515613	-1.82707	-0.733913	4.29625	-0.894398	3.2302	0.895915	-0.723398	-0.869156	-2.96161	0.258342	1.13519	-2.38905	-1.23295	-4.58048	-0.801558	-3.00493	-1.5571	-3.24264	-0.642643	-1.08932	-0.358133	1.66486	3.30561	0.303923	-3.09086	-2.78665	-2.51532	-0.42488
240	1.48568	0.44285	-1.95508	-0.656213	4.14853	-0.800764	3.09101	1.02047	-0.613869	-1.29024	-2.83074	0.450565	1.25277	-2.30633	-1.08278	-4.30673	-0.620513	-2.59649	-1.48813	-2.91525	-0.687435	-1.03444	-0.25095	1.59239	3.32286	0.153499	-2.96142	-2.88672	-2.6457	-0.345315
241	1.72507	0.438533	-1.8192	-0.782557	4.23873	-0.852703	3.3732	1.01253	-0.67286	-1.24243	-2.90752	0.335732	1.47372	-2.12143	-1.04337	-4.33344	-0.453938	-2.79421	-1.36187	-3.4431	-0.416392	-0.994428	-0.358957	1.5327	3.35252	0.0653171	-3.02764	-3.09126	-2.66507	-0.550896
242	1.57736	0.35323	-1.87019	-0.575316	4.37648	-0.901142	3.08118	1.04503	-0.578186	-1.11906	-2.87865	0.61662	1.33312	-2.31447	-0.999565	-4.30788	-0.918198	-2.83717	-1.51818	-3.70048	-0.283997	-0.785347	-0.446419	1.58309	3.17541	0.371454	-2.99678	-2.6621	-2.70073	-0.618465
243	1.43739	0.195845	-1.96298	-0.662456	4.20057	-0.955759	3.16863	0.798175	-0.783736	-0.73163	-2.76905	0.329342	1.20709	-2.30717	-1.34861	-4.30435	-0.890529	-2.65286	-1.66624	-3.36912	-0.515489	-0.74186	-0.527562	1.58996	3.2434	0.170505	-2.72678	-2.73311	-2.5194	-0.663993
244	1.29923	0.764995	-1.84314	-0.809735	4.33974	-0.640662	2.94955	0.943363	-0.909005	-1.33935	-2.37215	0.387922	1.12833	-2.3081	-0.616725	-4.31889	-0.456377	-2.54995	-1.49595	-3.23005	-0.369994	-0.759144	-0.558716	1.46864	3.19937	0.292893	-2.78506	-2.65127	-2.65743	-0.511823
245	1.3777	0.674237	-1.81693	-0.464949	4.40832	-0.971142	2.93372	0.878532	-0.795324	-1.11194	-2.53583	0.314733	1.68346	-2.12005	-0.781052	-4.32156	-0.639819	-2.7613	-1.39593	-3.62479	-0.40074	-0.968256	-0.565624	1.45367	3.14007	0.378887	-2.79706	-2.84183	-2.45436	-0.560633
246	1.57033	0.674172	-1.8983	-0.794231	4.14503	-1.04986	2.87365	1.32374	-0.512518	-1.02622	-2.3899	0.40502	1.51958	-2.4892	-0.898894	-4.21665	-0.502916	-2.68448	-1.21431	-3.49172	-0.482168	-0.988777	-0.428136	1.46525	3.27184	0.382871	-2.68263	-2.61801	-2.56688	-0.667521
247	1.34298	0.458217	-1.74327	-0.651033	4.04218	-0.879034	3.18935	1.17478	-0.777747	-0.841388	-2.3848	0.37891	1.67685	-2.07633	-0.758234	-4.34952	-0.503502	-2.54703	-1.72526	-3.81259	-0.401443	-1.13096	-0.0932047	1.64632	3.17497	0.455227	-2.83102	-2.77769	-2.15761	-0.626003
248	1.52046	0.450753	-1.64831	-0.536102	4.51053	-0.662658	3.07208	0.956571	-0.566946	-1.43853	-2.28273	0.359226	1.52898	-2.187	-0.442573	-4.18045	-0.599866	-2.77089	-1.5812	-3.86834	-0.301492	-0.693722	-0.176055	1.2391	3.20161	0.346781	-2.69328	-2.7861	-2.50767	-0.590902
249	1.73232	0.567958	-1.76614	-0.594864	4.10349	-0.714574	2.97717	1.26077	-0.668727	-1.50219	-2.34623	0.579021	1.19353	-2.06403	-0.707583	-4.5109	-0.529161	-2.70509	-1.46394	-3.89016	-0.293266	-0.815758	-0.237237	1.47314	3.16201	0.372683	-2.54141	-2.85004	-2.47725	-0.574986
250	1.51014	0.450846	-1.60882	-0.503924	4.74542	-0.736004	2.99129	0.982322	-0.413474	-1.07834	-2.14874	0.439859	1.26931	-1.955	-0.794829	-4.24204	-0.479759	-2.6952	-1.37956	-3.82904	-0.507366	-0.945658	-0.0971713	1.42058	2.87707	0.176459	-2.39752	-2.68378	-2.53626	-0.812339
251	1.71264	0.520529	-1.80951	-0.633665	4.22095	-1.0108	3.10741	0.632777	-0.755797	-1.18854	-2.00175	0.468951	1.52856	-2.18062	-0.41861	-4.24627	-0.441586	-2.66799	-1.35785	-4.22313	-0.287457	-0.91172	-0.235861	1.4431	2.99703	0.396938	-2.29613	-2.6048	-2.15013	-0.678995
252	1.29791	0.737349	-1.82954	-0.484927	4.33619	-0.652187	3.43083	0.854479	-0.889854	-0.861927	-1.95701	0.373149	1.38341	-1.63958	-0.52149	-4.20139	-0.56558	-2.30758	-1.42109	-4.18724	-0.385639	-1.16277	-0.603866	1.46824	2.98006	-0.0419174	-2.66667	-2.71902	-2.41545	-0.696914
253	1.57339	0.51128	-1.84569	-0.761326	4.36264	-0.912605	3.22382	0.930965	-0.982415	-1.27002	-2.02621	0.522873	1.42275	-1.8992	-0.896853	-4.46409	-0.586119	-2.54274	-1.54722	-4.0125	-0.297497	-1.40192	-0.155157	1.38054	3.01208	0.357984	-2.6226	-2.74285	-2.59047	-0.819054
254	1.39333	0.423793	-1.96102	-0.729936	4.08551	-0.874485	3.01975	0.982165	-0.868065	-1.43976	-1.94627	0.336581	1.1605	-1.74791	-0.402674	-4.16586	-0.697808	-2.65081	-1.61627	-4.38498	-0.443621	-1.18836	-0.143979	1.3615	3.10716	0.175133	-2.54755	-2.74164	-2.65563	-0.947852
255	1.30266	0.940727	-1.93728	-0.683837	4.18844	-0.789269	3.12309	0.852934	-0.760005	-1.32123	-1.74055	0.264343	1.08823	-1.90426	-0.785847	-4.24283	-0.360477	-2.45111	-1.25897	-4.21911	-0.118364	-1.6321	-0.31486	1.39927	3.1059	0.357478	-2.40632	-2.80956	-2.36571	-0.923079
256	1.4739	0.506561	-2.03198	-0.656725	4.01995	-0.900444	2.95836	1.14414	-0.910834	-1.1925	-1.80744	0.404109	1.23085	-1.64527	-0.233168	-4.0568	-0.340394	-2.3962	-1.19982	-4.20022	-0.150027	-1.53575	-0.140208	1.4758	2.93346	0.15143	-2.2263	-2.80335	-2.57313	-0.897398
257	1.38224	0.569566	-1.87711	-0.533774	4.16874	-0.778051	3.05305	0.963313	-0.768295	-1.17735	-1.68474	0.161255	1.09023	-2.18132	-0.598928	-4.24132	-0.419471	-2.34647	-1.56292	-4.346	-0.457632	-1.59817	-0.540101	1.59074	3.07623	0.305633	-2.17653	-2.91338	-2.78012	-1.07494
258	1.35648	0.614007	-1.90775	-0.61278	4.0896	-0.748642	3.20959	1.0473	-0.986722	-1.09811	-1.55045	0.199958	1.07907	-1.63924	-0.253754	-4.13404	-0.330838	-2.63431	-1.71646	-4.20396	-0.607547	-1.656	-0.567778	1.39699	2.96262	0.369821	-2.22169	-2.92088	-2.40563	-0.809837
259	1.40853	0.646394	-1.99019	-0.623205	3.86022	-0.926612	2.82538	1.50066	-0.603437	-1.24505	-1.68522	0.28911	1.251	-1.91523	-0.467773	-4.08542	-0.425303	-2.56689	-1.56559	-4.51197	-0.296688	-1.60746	-0.233075	1.35836	2.95521	0.31673	-2.39784	-2.75462	-2.42766	-0.705254
260	1.4317	0.703792	-1.94108	-0.692736	3.8946	-0.887655	2.81341	1.3765	-0.973052	-1.14391	-1.48968	0.328096	1.2866	-1.85828	-0.388558	-3.9815	-0.338084	-2.70268	-1.6474	-4.59865	-0.373959	-1.85393	-0.370205	1.64678	2.98282	0.336303	-2.07317	-2.59331	-2.74864	-1.30228
261	1.38525	0.771875	-2.05367	-0.616555	4.33666	-0.914443	3.00597	1.23437	-0.785815	-1.43439	-1.6074	0.218543	1.12811	-1.6449	-0.376928	-4.50206	-0.463968	-2.58676	-1.51115	-4.47513	-0.347536	-1.75742	-0.262417	1.52382	2.70524	0.325403	-2.29202	-2.68638	-2.68929	-1.05562
262	1.2495	0.57748	-2.14283	-0.425202	4.01007	-0.855578	2.8947	1.18446	-0.998642	-1.69407	-1.44169	0.408398	1.04724	-1.68709	-0.556503	-4.40705	-0.224394	-2.557	-1.56817	-4.71789	-0.231802	-1.6913	-0.408835	1.56287	3.0206	0.144718	-2.38759	-2.77374	-2.327	-1.16793
263	1.12495	0.83437	-2.12249	-0.443079	4.01005	-0.754577	2.99804	1.10684	-0.379389	-1.36939	-1.38433	0.0804031	0.743799	-1.78488	-0.622989	-4.06677	-0.0514409	-2.56214	-1.52495	-4.42131	0.00925695	-1.50588	-0.493863	1.54853	2.80798	0.4739	-2.37145	-2.74216	-2.37611	-1.03684
264	1.13829	0.877371	-1.89153	-0.479728	3.93677	-0.946253	2.96585	1.34976	-0.551728	-1.27019	-1.62789	-0.0649037	0.924361	-1.79618	-0.635053	-4.22052	-0.130862	-2.49863	-1.55285	-4.63801	-0.278298	-1.57323	0.0940322	1.62379	2.6927	0.287543	-2.32803	-2.59015	-2.58529	-1.26564
265	1.12406	0.936551	-1.98907	-0.766425	3.80953	-1.22248	2.87661	1.25916	-0.446502	-1.20048	-1.33889	0.034824	0.817094	-2.25793	-0.545389	-3.93636	-0.14344	-2.69758	-1.69924	-4.52718	-0.0919001	-1.84147	-0.497198	1.66462	2.99132	0.207797	-2.52689	-2.89779	-2.79743	-1.23346
266	1.02566	0.709535	-1.88239	-0.527834	4.05898	-1.21001	3.19341	1.39036	-0.460568	-1.51332	-1.29301	0.000405507	1.02859	-2.03612	-0.820334	-4.11297	0.196822	-2.56672	-1.56477	-4.42413	-0.508672	-1.52073	-0.351233	1.62158	2.83652	0.435217	-2.12025	-2.84172	-2.53856	-1.23887
267	1.14174	0.595081	-2.03153	-0.416114	3.8535	-0.860818	3.14083	1.17495	-0.29321	-1.18677	-1.38275	0.0524489	0.718713	-2.1559	-0.881005	-3.72064	-0.0615404	-2.749	-1.4855	-4.64526	0.0550921	-1.88082	-0.265046	1.72125	3.20476	0.278238	-2.28993	-2.78	-2.30892	-1.3828
268	1.3256	1.18618	-1.93449	-0.382653	3.85409	-0.883551	3.05444	1.1043	-0.509716	-1.50621	-1.35696	-0.0187545	1.06854	-1.97784	-1.05377	-4.04466	-0.0258836	-2.70983	-1.75136	-4.70899	-0.211962	-1.84522	-0.455893	1.75384	2.80329	0.37847	-2.37137	-2.67836	-2.58179	-1.60455
269	1.12356	0.916478	-2.19553	-0.526765	3.8661	-1.065	3.16282	1.1728	-0.861358	-0.90393	-1.50336	-0.0778302	1.14211	-1.84169	-1.49797	-4.04567	0.0150994	-2.80107	-1.6039	-4.63838	-0.264349	-1.92379	-0.0658726	1.88369	2.81522	0.0917918	-2.58324	-2.62838	-2.85412	-1.65046
270	1.05826	0.839168	-2.23805	-0.492182	4.06908	-1.15102	3.4125	1.2017	-0.44043	-1.05007	-1.31879	-0.28785	0.921757	-2.06374	-1.24913	-4.17618	0.148797	-2.62028	-1.67027	-4.58346	-0.350042	-1.83861	0.314191	1.70788	3.0369	0.349435	-2.28168	-2.68759	-2.52086	-1.56532
271	0.899416	0.495703	-1.95875	-0.324296	3.88543	-1.15185	3.09099	1.17535	-0.472917	-1.31915	-1.46769	-0.154743	0.861069	-2.0532	-1.07024	-3.77082	0.0804645	-2.56147	-1.5437	-4.79114	-0.693506	-2.00331	0.0021915	1.58786	2.75295	0.198474	-2.12031	-2.78869	-2.27999	-1.62743
272	1.21932	0.527942	-1.95818	-0.45136	3.60359	-1.14741	3.49164	1.52056	-0.180031	-1.34647	-1.05068	-0.196314	0.957156	-1.76941	-1.08927	-3.95724	0.0306031	-2.55666	-1.50298	-4.34868	-0.254613	-2.08796	0.251376	1.67484	2.82841	0.615762	-2.21778	-2.59276	-2.71293	-1.42173
273	0.977109	0.476527	-2.29883	-0.348361	3.90198	-1.10104	3.26705	1.5537	-0.635359	-1.48855	-1.23277	-0.0318324	0.896307	-2.02128	-1.21257	-3.5449	0.0655777	-2.54078	-1.44074	-4.51888	-0.171678	-2.09562	0.295256	1.64276	2.81994	0.39709	-2.45365	-2.76289	-2.77016	-1.38535
274	1.03165	0.845007	-2.17557	-0.395445	3.61857	-1.10341	3.06623	1.09996	-0.680686	-1.22052	-1.12286	-0.224711	1.20101	-2.12461	-1.27712	-3.70168	0.246542	-2.64709	-1.46414	-4.88879	-0.619295	-2.13652	0.376465	1.78109	2.72803	0.485245	-2.3554	-2.58374	-2.71427	-1.54851
275	1.01385	0.991925	-2.15614	-0.259589	4.16134	-1.41225	3.36713	0.963091	-0.57975	-1.34701	-0.98849	-0.108964	0.735803	-1.86643	-1.36091	-3.27929	0.0261593	-2.62079	-1.27462	-4.45847	-0.336984	-1.98702	0.474729	1.76215	3.03513	0.284659	-2.26352	-2.74354	-2.61713	-1.75962
276	1.24968	1.02977	-2.41223	-0.396539	3.86536	-1.42154	3.28716	1.34756	0.0105426	-1.79541	-1.09927	-0.339007	0.975701	-2.05192	-1.20043	-3.7882	0.139438	-2.527	-1.50566	-4.58222	-0.430827	-2.08292	0.43243	1.69644	2.58147	0.185398	-2.76658	-2.58203	-2.56132	-1.54922
277	1.03236	1.17043	-2.17318	-0.187345	3.5178	-1.53509	2.96502	1.33909	-0.240691	-1.304	-1.00903	-0.309156	1.00419	-1.85528	-1.4574	-3.6414	0.211814	-2.49488	-1.23497	-4.62407	-0.352727	-2.03382	0.773069	1.64421	2.86662	0.51067	-2.36191	-2.54298	-2.73902	-1.67158
278	0.927325	0.669273	-2.11744	-0.156363	3.54944	-1.39494	2.92846	1.27826	-0.667403	-1.34477	-1.10095	-0.26639	1.05021	-1.99036	-1.43456	-3.57044	0.0869283	-2.62084	-1.41521	-4.4318	-0.217658	-1.90999	0.538273	1.62808	2.83572	0.342649	-2.14461	-2.60421	-2.50184	-1.72687
279	1.05244	1.11033	-2.04519	-0.407116	3.40481	-1.39446	3.00342	1.20524	-0.361581	-1.67585	-0.979144	-0.18904	1.39487	-1.80128	-1.31811	-3.70603	0.122168	-2.4959	-1.27472	-4.62652	-0.41244	-1.84023	0.889474	1.67664	2.97747	0.595818	-2.39376	-2.55939	-2.11508	-1.54188
280	1.07172	1.34811	-2.35482	-0.279664	3.50635	-1.38005	3.20605	1.73688	-0.485358	-1.59426	-1.01105	-0.351704	1.03402	-1.70026	-1.28341	-3.60913	0.257377	-2.71803	-1.29398	-4.50637	-0.402091	-1.86634	0.75726	1.79066	3.01039	0.543918	-2.30201	-2.78355	-2.88135	-1.89389
281	1.37223	1.11553	-2.12568	-0.412845	3.51387	-1.41636	3.00263	1.31171	-0.253799	-1.63946	-0.85523	-0.209484	0.711886	-1.90753	-1.02297	-3.65851	0.426518	-2.63113	-1.33418	-4.61647	-0.0127169	-1.76504	0.788827	1.71021	2.96442	0.200348	-2.64232	-2.76506	-2.63246	-1.72778
282	1.14662	1.67025	-2.19716	-0.253645	3.54917	-1.44081	2.97579	1.29536	-0.461238	-1.83617	-0.802545	0.0438047	0.814468	-1.99379	-1.40518	-3.56169	0.249431	-2.62807	-1.30555	-4.65324	-0.400302	-2.11382	0.604065	2.04877	3.13358	0.154511	-2.61521	-2.80996	-2.67999	-1.69805
283	1.22312	1.2481	-2.0031	-0.356653	3.51561	-1.44803	3.149	1.48741	-0.364182	-1.52962	-1.04329	-0.24214	0.987591	-1.56217	-1.1331	-3.44524	0.396761	-2.62276	-1.11776	-4.49732	-0.0771488	-1.95002	0.86774	1.76015	2.98108	0.453119	-2.17754	-2.67372	-2.58773	-1.60009
284	1.08791	1.55195	-2.17258	-0.303866	3.58004	-1.45655	3.21505	1.51474	0.0230345	-1.41247	-0.686092	-0.00429783	0.685137	-1.81994	-1.25175	-4.03826	0.349431	-2.76733	-1.60771	-4.54225	-0.289331	-1.98778	0.648396	1.76671	3.01617	0.439249	-2.13954	-2.6217	-2.84355	-1.62059
285	0.718203	1.40566	-2.06375	-0.28124	3.46753	-1.52388	3.31199	1.24058	-0.0862045	-1.81894	-0.893418	0.0269257	0.933426	-1.88237	-1.03484	-3.658	0.43362	-2.78133	-1.18479	-4.75974	-0.279832	-1.99769	0.881483	1.97971	3.05359	0.186749	-2.44876	-2.61799	-2.89207	-1.86251
286	0.932266	1.43857	-2.1835	-0.426847	3.78526	-1.36351	3.43288	1.23309	-0.356653	-1.26117	-0.750109	-0.0159992	0.917377	-1.64251	-1.37162	-3.8936	0.486218	-2.84849	-1.19344	-4.64977	0.0678362	-2.0645	0.794703	1.86696	2.76481	0.235517	-2.15141	-2.70086	-2.8557	-1.62903
287	0.710234	1.27781	-2.06936	-0.645118	3.87535	-1.56105	3.39663	1.32802	-0.29728	-1.67499	-0.679816	-0.155242	0.555603	-1.94027	-1.3176	-3.65926	0.405216	-2.73597	-1.10343	-4.58192	-0.274161	-2.10288	0.879097	1.87175	2.95347	0.44732	-1.97582	-2.8564	-2.63616	-1.6735
288	1.15724	1.01722	-1.90548	-0.419013	3.53964	-1.62444	3.27991	1.2805	-0.201768	-1.40414	-0.831888	-0.0630112	0.37156	-1.47248	-1.12567	-3.78343	0.577529	-2.86529	-1.31773	-4.38745	-0.0701994	-2.06951	0.73414	1.81387	3.05334	0.485771	-2.03651	-2.72705	-2.95342	-1.55947
289	1.031	0.999625	-2.00382	-0.522982	3.61295	-1.65706	3.35186	1.42793	0.0951096	-1.32694	-0.615193	-0.0354369	0.582162	-1.45904	-1.46968	-3.51203	0.436441	-2.96707	-1.22374	-4.53629	-0.363583	-2.15261	0.908493	2.01097	3.07417	0.393739	-2.01563	-2.72071	-2.54456	-1.86461
290	1.04573	1.29326	-2.06958	-0.326203	3.60321	-1.65849	3.28282	0.991829	-0.0607135	-1.29944	-0.759317	-0.27048	0.906832	-1.36554	-1.49197	-3.85869	0.626372	-3.00143	-1.33844	-4.56098	-0.120664	-2.12621	0.927536	1.98279	3.04677	0.538162	-1.9067	-2.62994	-2.79551	-1.74701
291	1.11864	1.4057	-2.03034	-0.550205	3.75668	-1.62457	3.64771	0.993903	-0.265272	-1.56702	-0.642409	-0.0865465	0.608401	-1.59427	-1.38671	-3.88482	0.55415	-2.87776	-1.46168	-4.69622	-0.183073	-2.34172	0.761804	1.82538	3.1026	0.281501	-1.91273	-2.90878	-2.98555	-1.94625
292	0.911306	1.15045	-2.01201	-0.387458	4.01715	-1.69236	3.22726	1.07554	-0.564103	-1.2782	-0.676098	0.174651	0.990316	-1.40403	-1.30111	-3.70753	0.515559	-3.17985	-1.24722	-4.66547	-0.142455	-2.38175	0.943671	1.82613	2.92226	0.30654	-1.76864	-2.47269	-3.00625	-1.85056
293	1.0213	1.26175	-2.20118	-0.509984	3.66338	-1.49882	3.3953	1.10607	0.15118	-1.47449	-0.605209	-0.0806688	0.973119	-1.74358	-1.39303	-3.97319	0.628397	-3.0009	-1.35958	-4.66388	-0.0922433	-2.40658	0.932153	1.77445	2.92108	0.0932282	-1.98858	-2.71535	-2.75988	-1.7204
294	0.919758	1.37512	-2.02777	-0.468056	3.76626	-1.49048	3.67727	0.908791	-0.152285	-1.37153	-0.496143	-0.233197	0.67208	-1.74136	-1.38654	-4.21539	0.48893	-2.91952	-1.40413	-4.41291	0.00151583	-2.15351	0.966896	1.83184	2.91146	0.574135	-1.59458	-2.66151	-2.67645	-1.8771
295	0.88884	1.2909	-1.96546	-0.522422	3.92778	-1.63917	3.5512	0.77876	-0.249618	-1.36542	-0.595934	-0.227561	0.639287	-1.63285	-1.35799	-3.83238	0.511447	-2.78936	-1.17978	-4.4418	-0.161556	-2.53948	0.862693	1.98639	2.95328	0.476091	-1.61908	-2.84411	-2.71182	-1.7089
296	0.9599	1.32043	-2.09405	-0.42126	3.61131	-1.57458	3.55878	0.76163	0.196114	-1.05736	-0.625435	-0.0731477	0.544337	-1.74313	-1.2509	-3.63231	0.54845	-2.76804	-1.42719	-4.4816	0.014403	-2.53867	0.881771	1.8644	3.00375	0.278539	-1.64414	-2.48772	-2.91571	-1.69108
297	0.787963	1.2151	-2.11819	-0.212752	3.5511	-1.80522	3.59685	0.714487	-0.511314	-1.3063	-0.621446	-0.22513	0.836667	-1.66749	-1.05056	-3.77388	0.717376	-2.99201	-1.37943	-4.56533	-0.146539	-2.6497	0.890806	1.75245	3.07591	0.401191	-1.60225	-2.53143	-2.42747	-1.51755
298	0.865502	1.00704	-1.56471	-0.470349	3.87529	-1.57044	3.45775	1.05214	-0.146129	-1.1649	-0.584549	0.0513919	0.991262	-1.39112	-1.16262	-3.9392	0.693739	-2.95077	-1.39923	-4.54512	-0.130463	-2.52687	0.727141	1.90925	3.01372	0.379088	-1.54542	-2.38239	-2.6081	-1.4385
299	1.02577	1.12143	-1.59964	-0.64521	3.48039	-1.51901	3.58401	0.884055	-0.3129	-1.44029	-0.594312	-0.0871708	1.1018	-1.59666	-1.46215	-3.97172	0.698769	-2.92455	-1.48347	-4.56199	-0.335345	-2.61397	0.814775	1.76812	2.95423	0.664769	-1.46262	-2.5764	-2.50218	-1.67248
300	1.02188	0.838716	-1.84642	-0.539161	3.01722	-1.68802	3.74249	0.882531	-0.536629	-1.16499	-0.776666	-0.152695	1.1538	-1.38887	-0.994324	-3.81856	0.581124	-2.99851	-1.26141	-4.5049	-0.318347	-2.66653	0.784058	1.75712	3.17495	0.378599	-1.38294	-2.58511	-2.68589	-1.37787
301	0.904751	0.778017	-1.75789	-0.373586	3.4106	-1.63174	3.59398	0.62249	-0.154449	-1.20181	-0.777823	-0.206226	0.919893	-1.68163	-1.25076	-3.93337	0.507904	-3.03975	-1.49222	-4.82813	-0.279258	-2.76762	0.728141	1.62887	3.28798	0.408732	-1.14529	-2.72614	-2.43292	-1.41018
302	0.625818	1.02992	-1.60025	-0.410831	3.10408	-1.63239	3.90983	0.821408	-0.536226	-1.43536	-0.844046	-0.0462115	1.09013	-1.48329	-1.00036	-3.91143	0.648841	-2.78807	-1.7574	-4.72779	-0.161458	-2.75374	0.816312	1.59116	3.17364	0.375647	-1.46755	-2.49319	-2.54173	-1.45924
303	1.08172	1.20747	-1.68997	-0.315055	3.53349	-1.7497	3.78752	0.818991	-0.713674	-0.909689	-0.702273	-0.340419	1.23732	-1.44886	-0.851632	-3.88969	0.593014	-2.95388	-1.61307	-4.54661	-0.333317	-2.76547	0.564036	1.70394	3.13463	0.708248	-1.08569	-2.7411	-2.88979	-1.59167
304	0.740842	1.24768	-1.67425	-0.3916	3.61301	-1.48262	3.91921	0.700127	-0.64336	-1.14503	-0.815138	-0.276499	1.05105	-1.53727	-0.945703	-3.90125	0.56627	-3.04467	-1.1783	-4.83525	-0.435079	-2.78928	0.793722	1.73118	3.34413	0.283693	-1.01095	-2.76121	-2.78623	-1.29504
305	1.07391	0.939438	-1.70989	-0.320973	3.44198	-1.53562	3.80928	0.749231	-0.673194	-0.759814	-0.828709	-0.316998	0.715896	-1.32067	-0.777479	-3.68979	0.66275	-3.12826	-1.07092	-4.60927	-0.60898	-2.75335	0.701226	1.78027	3.14648	0.483565	-1.04552	-2.67934	-2.48945	-1.58604
306	0.934708	0.897586	-1.95151	-0.320519	3.7588	-1.59578	4.03158	0.728733	-0.132199	-1.03997	-0.815731	-0.375032	0.974172	-1.55546	-1.11069	-4.11258	0.503747	-3.00039	-1.26682	-4.85731	-0.335176	-2.78807	0.787033	1.6863	3.36692	0.535221	-0.999983	-2.40317	-2.7148	-1.31451
307	0.790897	0.858155	-1.7953	-0.369213	3.59757	-1.4047	3.8889	0.653011	-0.192024	-0.886616	-0.58415	-0.202732	0.992751	-1.62346	-0.67192	-3.86371	0.424048	-3.19999	-1.26503	-4.37667	-0.25205	-2.90719	0.703981	1.5817	3.41717	0.89904	-0.965423	-2.51296	-2.84649	-1.24046
308	0.868816	0.834663	-1.90875	-0.540616	3.4537	-1.39908	3.95356	0.674633	-0.535109	-1.2652	-0.831145	-0.0954963	0.828898	-1.48733	-0.841328	-3.76852	0.595126	-3.3461	-1.14552	-4.91372	-0.414315	-2.93253	0.849688	1.67211	3.4838	0.848232	-1.09703	-2.44457	-2.91337	-1.05809
309	0.862892	0.750664	-1.70551	-0.707333	3.64942	-1.28756	3.65924	0.539586	-0.55672	-0.940756	-0.765111	-0.188293	0.860516	-1.6198	-1.01101	-3.9586	0.769706	-3.1598	-1.21265	-4.71915	-0.440312	-2.93915	0.843662	1.69173	3.19399	0.703669	-0.995848	-2.51282	-2.63144	-1.47439
310	0.732491	1.21435	-1.82927	-0.626775	3.27351	-1.66964	3.95098	0.607001	-0.360015	-0.890126	-0.75226	-0.212658	0.910932	-1.53629	-0.69822	-3.56712	0.382274	-3.22869	-1.23941	-4.48931	-0.50562	-2.92156	0.834882	1.72144	3.23689	1.12587	-1.10942	-2.54797	-2.50228	-1.28732
311	0.927755	1.08792	-1.95096	-0.350748	3.49054	-1.59572	3.84165	0.391446	-0.495207	-0.768391	-0.878985	-0.166582	0.703536	-1.56567	-0.768988	-3.61168	0.460911	-3.30377	-0.947317	-4.51487	-0.701142	-2.87425	0.669668	1.84787	3.38271	0.551122	-1.05062	-2.59267	-3.16602	-1.43189
312	1.00339	1.32246	-1.64994	-0.473412	3.85392	-1.46193	3.96801	0.413513	-0.456616	-0.788689	-0.842934	-0.355599	0.841035	-1.36322	-0.890647	-3.94461	0.498014	-3.27794	-1.2192	-4.55562	-0.434176	-2.93533	0.798002	1.47274	3.17907	0.752971	-1.2707	-2.43578	-3.15579	-1.14215
313	0.813893	1.19835	-1.85753	-0.712521	3.95783	-1.11291	3.81764	0.20193	-0.520646	-1.39037	-0.737618	-0.229222	0.874557	-1.51147	-0.739643	-4.20807	0.663129	-3.56544	-0.914434	-4.82789	-0.46579	-2.8424	0.74093	1.74714	3.10032	0.635496	-0.895268	-2.62797	-2.90618	-1.30464
314	0.818339	0.929852	-1.85385	-0.536775	3.89033	-1.38933	3.87649	0.241502	-0.886048	-0.942653	-0.770937	-0.119423	1.19262	-1.62131	-0.921024	-4.15826	0.402861	-3.32497	-1.15765	-4.38639	-0.597218	-2.95551	0.55429	1.87683	3.18986	0.661986	-0.803771	-2.54264	-2.94802	-1.216
315	0.825741	0.614096	-1.83057	-0.659107	3.68613	-1.21389	3.88127	0.292151	-0.189264	-1.33518	-0.759465	-0.226981	1.11193	-2.22198	-0.836172	-3.6505	0.601778	-3.29396	-1.51371	-4.55192	-0.774945	-2.85394	0.719731	1.72899	3.24349	0.487978	-1.03569	-2.44033	-3.14797	-1.41087
316	1.02118	0.882679	-1.89367	-0.627882	3.87365	-1.26034	3.96486	0.104064	0.251535	-1.23834	-0.834007	-0.0987274	0.854863	-1.70487	-0.754911	-4.07564	0.580362	-3.32453	-1.07299	-4.79873	-0.865481	-2.88068	0.659734	1.64456	2.87377	0.474672	-1.12688	-2.59229	-2.68145	-1.39553
317	0.783701	0.687747	-1.80363	-0.647229	3.85746	-1.17291	3.80954	0.630738	0.584504	-1.30047	-0.851141	-0.147707	0.977144	-1.82382	-0.556545	-4.00686	0.47201	-3.37222	-0.892248	-4.51068	-0.809842	-3.02442	0.50673	1.93795	2.86457	0.447441	-0.926302	-2.53729	-3.0953	-1.37628
318	0.676052	0.563266	-1.70139	-0.651294	3.88202	-1.14544	3.75237	0.157088	-0.29553	-0.947477	-0.564153	-0.226156	0.998956	-2.05033	-1.07272	-3.88691	0.263819	-3.17299	-1.0907	-4.64909	-0.937074	-2.80522	0.654803	1.89887	2.94016	0.458991	-0.802811	-2.27989	-2.86492	-1.24111
319	0.81494	0.231228	-1.86294	-0.63682	3.80372	-1.31109	3.83356	0.192441	-0.0397807	-1.0823	-0.594995	-0.296495	0.945421	-1.97347	-1.22702	-3.88519	0.29746	-3.23369	-1.09338	-4.65317	-1.021	-2.95117	0.710478	1.77737	2.81713	0.505104	-1.20384	-2.48813	-3.40083	-1.19091
320	0.795037	0.515583	-1.93148	-0.754909	3.84224	-1.27798	3.74585	0.172824	-0.515829	-1.08799	-0.634883	-0.509616	0.94368	-1.86541	-0.873003	-4.23354	0.313255	-3.33874	-1.08037	-4.56167	-0.704156	-2.86789	0.832117	1.77359	2.81158	0.299603	-0.997111	-2.34785	-3.46826	-1.4514
321	0.696764	0.233094	-2.04041	-0.632439	4.05442	-1.44201	3.82711	0.443509	0.548972	-1.05121	-0.70066	-0.130465	1.05985	-1.90812	-1.03361	-4.10657	0.405532	-3.33324	-1.00134	-4.53814	-0.607348	-2.89516	0.346936	1.71244	2.53755	0.791922	-0.895748	-2.4474	-3.40824	-1.39782
322	1.00468	0.774786	-2.26221	-0.906727	3.97948	-1.39557	3.98211	0.238168	-0.00905654	-1.06464	-0.727302	-0.301746	1.23696	-2.06831	-1.10043	-3.96714	0.20079	-3.10533	-1.06546	-4.56249	-0.866667	-2.73984	0.557391	1.76378	2.75456	0.881331	-1.14801	-2.63203	-3.45433	-1.3989
323	0.603199	0.979296	-2.35025	-0.66554	4.19302	-1.39703	3.97011	0.223016	0.283288	-1.03717	-0.807929	0.0430659	0.588241	-1.68612	-1.33099	-3.76515	0.406765	-3.27128	-0.892651	-4.57226	-0.795649	-2.7516	0.546745	1.9602	2.57021	0.517165	-1.0369	-2.66757	-3.70957	-1.12155
324	0.705956	1.01002	-2.1181	-0.836603	3.94631	-1.25234	3.78883	0.2764	-0.013361	-1.35099	-0.872044	-0.068759	0.69843	-1.85873	-0.974695	-4.26479	0.457445	-3.26562	-1.41899	-4.67712	-0.797196	-2.7586	0.361047	1.89996	2.67515	0.946554	-1.08197	-2.42753	-3.47128	-1.55332
325	0.652937	1.1044	-2.36404	-0.89484	4.06559	-1.63163	3.60697	0.163445	1.0633	-1.18337	-0.631883	-0.376195	0.72878	-2.25176	-0.906261	-3.96416	0.247718	-3.3723	-1.14339	-4.4784	-0.78599	-2.85503	0.263499	2.07917	2.59482	0.944891	-1.24492	-2.6108	-3.08362	-1.57352
326	0.734993	0.974126	-2.28171	-0.883344	3.96818	-1.42842	3.91573	0.607161	0.485396	-0.928795	-0.666211	-0.295931	0.732795	-1.88784	-0.869476	-3.83633	0.155964	-3.30436	-0.896885	-4.62453	-0.896029	-2.82558	0.30831	1.96926	2.7477	1.0317	-1.19566	-2.42739	-3.7769	-1.40309
327	0.770237	1.2617	-2.10332	-1.0059	4.10729	-1.64512	4.05442	0.577397	0.223935	-1.03763	-0.752213	-0.00241349	0.693576	-2.07741	-0.902712	-3.84816	0.232249	-3.20334	-0.786214	-4.51871	-0.512832	-2.73628	-0.222873	2.02936	2.38318	1.28603	-0.967089	-2.38041	-3.82712	-1.52394
328	0.531122	0.995725	-2.02407	-0.860064	4.22146	-1.43038	3.93155	0.279402	0.167857	-1.05015	-0.812758	-0.0882653	0.905847	-1.9312	-0.863138	-4.06509	0.390957	-3.26301	-0.674178	-4.5494	-1.01588	-2.74451	-0.0997887	1.96671	2.61401	1.10253	-1.08939	-2.67937	-3.57417	-1.52645
329	0.809605	1.30144	-2.05912	-0.749842	4.00813	-1.47476	3.62411	0.441526	-0.216017	-0.760723	-0.67459	-0.123827	0.874312	-2.51252	-1.15097	-3.86377	0.276438	-3.20617	-0.76058	-4.54812	-1.06297	-2.60081	0.108314	1.93316	2.52377	1.25548	-0.891253	-2.42381	-3.63126	-1.62164
330	0.901491	1.25504	-2.01561	-0.783534	3.66125	-1.40969	3.58885	0.349192	0.0222538	-0.806104	-0.752839	0.0093864	0.833867	-1.77494	-1.25722	-4.10975	0.202557	-3.03228	-0.782584	-4.29409	-1.16816	-2.68549	-0.13312	2.00394	2.33242	0.98555	-0.993916	-2.39547	-3.41197	-1.34596
331	0.664575	0.89261	-2.09862	-0.673114	3.4729	-1.57819	3.82367	0.556668	-0.751385	-0.763379	-0.776626	-0.0928565	0.657457	-2.00213	-1.52228	-3.53924	0.196213	-2.9831	-0.994621	-4.55526	-1.16803	-2.41204	-0.202481	1.96134	2.44591	1.53804	-0.945029	-2.66899	-3.9609	-1.52589
332	1.01921	0.919304	-1.91412	-0.795112	4.15261	-1.56931	3.39669	0.363344	-0.611931	-0.745087	-0.501781	-0.0938186	0.667965	-2.19728	-1.115	-3.90602	0.33591	-3.03795	-0.685049	-4.33788	-1.06031	-2.44022	-0.130403	1.96798	2.36991	1.11132	-0.600281	-2.43682	-3.65395	-1.5496
333	0.669761	1.22643	-1.96639	-0.680862	4.34149	-1.36807	3.55231	0.51482	0.333128	-1.15125	-0.590771	-0.264381	0.765659	-2.09857	-1.26261	-3.8567	0.100567	-2.96538	-0.916024	-4.23424	-1.33859	-2.43055	0.154403	1.9711	2.28068	1.1983	-0.527127	-2.31696	-3.22603	-1.82782
334	0.736364	1.02481	-2.06785	-0.811484	4.20211	-1.47164	3.73051	0.485617	0.534021	-1.24728	-0.600919	-0.13119	0.75115	-2.14934	-1.14308	-4.12933	0.206005	-2.97587	-0.48525	-4.37735	-1.66099	-2.50753	-0.291035	2.12238	2.441	0.954148	-0.534267	-2.53117	-3.58019	-1.52848
335	0.813806	0.875686	-2.06813	-0.635138	3.73611	-1.42642	3.52385	0.557002	0.292166	-1.48031	-0.627265	0.026973	0.609277	-2.2061	-1.14405	-4.10406	0.146874	-3.05569	-0.743461	-4.37025	-1.54247	-2.10793	-0.72402	1.97676	2.4895	0.979673	-0.354242	-2.51268	-3.76402	-1.6073
336	0.855703	0.840813	-1.87638	-0.721619	4.14605	-1.41918	3.57169	0.67344	-0.492968	-1.16115	-0.58362	0.156156	0.770892	-1.98991	-1.41173	-3.88007	0.0635108	-2.93514	-0.592428	-4.30327	-1.61928	-2.43864	-0.622711	2.02124	2.37779	1.29477	-0.0919736	-2.58083	-3.66487	-1.77662
337	0.964209	0.999692	-1.89385	-0.413644	3.70428	-1.53679	4.0568	0.544907	0.0484334	-0.970014	-0.393537	0.168205	0.714095	-2.39783	-1.46452	-4.264	0.1401	-3.01856	-0.842266	-4.35158	-1.4665	-2.41806	-0.855468	2.02218	2.53832	1.83528	-0.239026	-2.34136	-3.66985	-1.52993
338	0.936369	0.737725	-1.86846	-0.531212	4.1076	-1.20033	3.95452	0.610347	-0.192479	-1.08528	-0.220164	0.0937855	0.767528	-1.93211	-1.49986	-4.27212	0.119164	-3.14503	-0.798022	-4.40862	-1.51392	-2.37914	-0.824905	1.93359	2.44746	1.34207	-0.423585	-2.54555	-3.66555	-1.60191
339	0.917878	0.548823	-1.79847	-0.489212	4.24203	-1.5514	3.82769	0.895674	-0.552369	-1.21488	-0.601336	0.23673	0.642675	-2.44097	-1.41257	-3.90705	0.204499	-3.25485	-0.844117	-4.31833	-1.46778	-2.51673	-0.543701	2.07817	2.6914	1.28954	-0.395677	-2.4561	-4.04287	-1.49576
340	0.916314	1.10279	-1.89025	-0.369784	3.89514	-1.57951	3.91537	0.741455	0.368024	-0.777733	-0.624317	-0.374322	1.07395	-2.20585	-1.4705	-4.24366	0.0708688	-3.12736	-1.15861	-4.32731	-1.48006	-2.50392	-0.952146	1.94228	2.38793	1.29655	-0.249262	-2.44122	-3.56803	-1.84513
341	0.693474	1.25413	-2.04366	-0.6035	4.13173	-1.65984	4.0046	0.801575	0.0339484	-1.18014	-0.510745	-0.211094	0.641482	-2.48878	-1.25974	-4.13905	0.0645139	-2.8292	-0.853851	-4.55382	-1.66479	-2.39595	-0.932803	2.35036	2.61553	1.59949	-0.270959	-2.4885	-3.58937	-1.51701
342	0.834122	1.29703	-2.10941	-0.575918	3.75478	-1.41007	3.67066	0.902491	-0.133852	-1.01889	-0.121341	-0.316397	0.689493	-2.89296	-1.35831	-4.22163	0.106088	-2.9823	-0.672705	-4.44478	-2.0658	-2.29681	-1.62724	2.42714	2.50961	1.55549	-0.375635	-2.36599	-3.86963	-1.39146
343	1.122	1.18138	-1.98175	-0.523026	3.59957	-1.66854	3.83037	0.863516	-0.337066	-0.992346	-0.255305	-0.210665	0.648082	-2.59964	-1.39114	-4.12391	0.0906687	-3.03202	-0.627042	-4.50309	-1.85977	-2.39151	-0.868217	2.13738	2.55686	1.54845	-0.0634374	-2.37986	-3.91771	-1.60486
344	0.895038	1.18216	-1.92832	-0.759218	3.80121	-1.68056	3.88992	0.940799	-0.282933	-0.922409	-0.10431	-0.311476	0.417627	-2.30005	-1.17351	-4.0599	0.0413489	-3.12394	-0.784459	-4.29712	-1.85722	-2.41636	-1.39589	2.26695	2.70596	1.66143	-0.6692	-2.65732	-3.88598	-1.35922
345	0.834298	1.2083	-1.9561	-0.613241	3.89094	-1.46691	3.79385	0.840491	-0.677349	-1.07752	0.0241116	-0.262582	0.752275	-2.27238	-1.4232	-4.07906	-0.0117639	-3.0943	-0.885354	-4.42977	-1.95038	-2.4574	-1.21484	2.32414	2.81508	1.65273	-0.602889	-2.441	-3.68636	-1.64274
346	1.00769	1.0909	-1.77585	-0.627547	4.03496	-1.32964	3.77274	0.845454	-0.481704	-0.575554	0.0819885	-0.235373	0.747772	-2.40265	-1.42629	-3.96857	-0.0692776	-2.97128	-1.3003	-4.29902	-2.08521	-2.23343	-1.39991	2.04222	2.50819	1.64449	-0.524111	-2.46392	-4.07367	-1.56433
347	1.1813	0.996834	-1.86992	-0.674048	3.85153	-1.41092	3.4516	0.73911	-0.33725	-0.857908	0.104941	-0.179612	0.722428	-2.43657	-0.876558	-3.85118	-0.0791489	-3.29933	-0.70203	-4.47477	-1.95237	-2.26901	-1.07768	2.29092	2.57856	1.67778	-0.52793	-2.45686	-3.75586	-1.38483
348	1.06187	1.55456	-1.71011	-0.6635	3.90379	-1.52341	3.94362	0.660678	-0.761139	-0.815493	0.434707	-0.130704	0.729994	-2.16877	-1.12172	-3.90136	-0.0315287	-2.73116	-0.907922	-4.43636	-2.15535	-2.06618	-1.07947	2.28181	2.88177	1.78901	-0.403225	-2.68182	-4.15236	-1.50874
349	0.992281	1.09362	-2.0752	-0.612219	4.00299	-1.55873	4.29346	0.676786	-0.94612	-0.843832	0.273761	-0.224103	1.02985	-2.36687	-1.20926	-4.51593	-0.0494685	-3.11032	-0.497052	-4.27627	-2.03352	-2.08193	-0.640984	2.18629	2.42376	1.36099	-0.794379	-2.35225	-3.45847	-1.66965
350	1.048	0.682268	-1.68107	-0.754842	4.02341	-1.49545	4.08167	0.831089	-0.585606	-0.603728	0.517743	-0.317313	0.953235	-2.20414	-1.01833	-3.93317	-0.141442	-3.12394	-0.630662	-4.45334	-2.15594	-2.24902	-0.829479	2.37275	2.60992	1.6251	-0.774149	-2.61503	-3.39769	-1.42735
351	1.23496	0.578468	-1.47037	-0.644045	3.64038	-1.43794	3.80276	0.563891	-0.327648	-0.895873	0.343489	0.150855	0.908933	-2.55776	-1.24108	-3.99219	-0.0255822	-3.17623	-0.504254	-4.17708	-2.05235	-2.06818	-0.400063	2.2819	2.38767	1.39205	-0.540691	-2.73398	-4.07896	-1.74105
352	0.968903	1.16253	-1.34609	-0.506413	3.92965	-1.509	4.18594	0.964526	-0.941453	-0.732198	0.331168	-0.323004	0.940998	-1.87432	-1.18355	-3.74334	-0.0308396	-2.9742	-0.490222	-4.41222	-2.41269	-2.00719	-0.316705	2.34688	2.58975	1.18814	-1.20493	-2.56781	-4.14133	-1.51115
353	1.26187	0.826547	-1.63359	-0.826845	3.89015	-1.60909	3.72977	0.629694	-0.651304	-0.884995	0.333981	-0.202772	0.864928	-2.28637	-1.11329	-4.11068	-0.175562	-3.13561	-0.415974	-4.15273	-2.25621	-2.15067	-0.165657	2.18169	2.69139	1.15333	-1.16437	-2.5244	-3.41766	-1.43028
354	1.263	0.90883	-1.13617	-0.641808	3.93747	-1.57839	3.60753	0.831815	-0.185547	-0.713531	0.214511	0.0370932	0.961904	-2.44293	-1.01346	-4.15449	-0.201	-3.44428	-0.844512	-4.29616	-1.87865	-2.01732	0.510391	2.16486	2.41563	1.13624	-1.1467	-2.42669	-3.5391	-1.3674
355	1.43235	0.578199	-1.51655	-0.617746	4.22189	-1.54496	3.94699	0.636797	-0.212246	-0.821791	0.566494	-0.182496	0.774587	-1.95444	-1.20516	-4.31116	-0.235314	-3.22122	-0.595366	-4.13118	-1.98286	-2.01373	0.141136	2.03099	2.86232	0.726984	-0.825123	-2.44874	-3.82811	-1.32534
356	1.04462	0.76138	-1.26712	-0.536654	3.7969	-1.63471	3.46291	0.670782	-0.0134062	-0.68421	0.581419	-0.391383	0.850535	-2.0004	-1.21653	-4.50996	-0.120423	-3.28383	-0.962444	-4.04719	-1.8703	-1.9739	0.489855	2.41967	2.55792	0.728621	-1.29468	-2.27742	-3.9794	-1.29841
357	1.12594	0.598981	-1.19536	-0.489616	4.15431	-1.65392	3.6212	0.984658	-0.538614	-0.689774	0.697802	-0.0348679	1.03351	-2.20342	-1.2606	-4.11602	-0.453381	-3.3861	-0.359334	-3.79995	-1.67438	-1.90446	0.645551	2.40906	2.51176	1.10434	-0.847148	-2.51002	-3.65599	-1.32284
358	1.08682	0.25887	-1.33053	-0.686466	4.07277	-1.62421	3.58681	0.992662	-0.34261	-0.548385	0.34735	-0.190179	0.867819	-2.02551	-1.17187	-4.45979	-0.229536	-3.42512	-1.034	-3.65209	-1.81291	-1.84169	0.716265	2.04172	2.47295	-0.147837	-0.853245	-2.33293	-3.49068	-1.1808
359	0.964082	0.588652	-1.03401	-0.596732	3.98888	-1.53865	3.66677	0.810653	-0.275551	-0.795333	0.397954	0.0627269	0.531128	-2.30545	-1.31332	-4.33002	-0.522859	-3.25595	-0.751222	-3.76489	-2.0236	-1.69371	0.66996	2.36407	2.47799	0.108742	-1.15474	-2.45506	-4.01099	-1.4264
360	0.961667	0.35083	-1.27996	-0.493383	4.05644	-1.54059	3.89515	0.8061	-0.037658	-0.852417	0.430716	0.24876	0.887619	-2.36254	-1.21912	-3.79309	-0.339456	-3.33724	-0.622037	-3.50663	-1.87773	-1.73189	0.703424	2.51694	2.46613	0.216764	-0.793262	-2.51134	-4.0938	-0.942082
361	0.78897	0.152928	-1.21779	-0.657961	4.10927	-1.3106	3.5229	0.672773	0.387754	-0.617698	0.341078	0.1049	0.99811	-2.19086	-1.1431	-3.97686	-0.461561	-3.26925	-0.79325	-3.66712	-1.98223	-1.62519	0.860277	2.37055	2.59602	-0.247743	-0.723152	-2.46272	-3.78516	-0.904452
362	0.769311	0.369259	-1.2426	-0.629062	4.08797	-1.86629	3.68739	0.982757	-0.708885	-0.448462	0.481696	-0.0782026	0.915566	-2.35483	-1.19322	-3.9915	-0.655285	-3.33599	-0.457234	-3.80021	-2.01909	-1.49296	0.894134	2.29935	2.38834	-0.0573906	-0.739538	-2.31632	-3.32145	-1.13402
363	1.02149	0.271261	-1.0418	-0.369829	4.15988	-1.55712	3.6892	0.68046	-0.0369233	-0.415937	0.388378	-0.0978548	0.326541	-2.17333	-1.10238	-3.89188	-0.527095	-3.51771	-0.389079	-3.57671	-2.09158	-1.5394	0.631896	2.35796	2.58284	-0.11134	-0.663124	-2.66097	-4.15648	-1.3695
364	1.04326	0.577088	-1.27036	-0.594722	4.09596	-1.72798	3.8585	0.795998	-0.0113801	-0.421485	0.576557	0.161102	0.830811	-2.08019	-1.42252	-3.92932	-0.45352	-3.303	-0.533663	-3.61091	-1.90971	-1.36516	0.894093	2.30283	2.48809	-0.104176	-0.980742	-2.37044	-4.27527	-1.19921
365	0.768942	0.643343	-1.02572	-0.538086	3.91115	-1.52489	3.56082	0.932483	-0.4339	-0.548194	0.484863	0.104122	0.609697	-2.19206	-1.39692	-4.07695	-0.644854	-3.22655	-0.698486	-3.53022	-1.99637	-1.8652	0.86383	2.3861	2.61406	-0.381651	-0.691323	-2.56545	-3.24483	-1.11759
366	0.519019	0.587465	-1.4705	-0.555252	4.13272	-1.68477	3.84155	0.763312	-0.174359	-0.552351	0.456029	0.147697	0.667001	-2.14885	-1.12253	-4.38247	-0.757016	-3.53525	-0.7498	-3.49688	-1.9485	-1.47793	1.04107	2.60263	2.66429	0.108899	-0.832365	-2.5766	-3.38701	-1.11747
367	0.616139	0.772951	-1.26613	-0.386778	4.13809	-1.81763	3.43756	0.81969	-0.0888138	-0.29362	0.420225	0.0969068	0.686212	-1.89533	-1.01303	-4.25397	-0.418807	-3.28144	-0.616723	-3.48068	-1.61608	-1.23152	1.01894	2.61824	2.57503	-0.160606	-1.1693	-2.45567	-3.41026	-1.47271
368	0.833938	0.591301	-1.32736	-0.634425	3.94292	-1.79093	3.46248	0.726446	-0.454832	-0.264186	0.496347	0.241245	1.10322	-1.93261	-0.949797	-4.54342	-0.783287	-3.47512	-0.654017	-3.43611	-1.79105	-0.947106	1.1175	2.54723	2.73122	-0.385256	-1.22703	-2.49583	-4.03225	-1.12061
369	0.709203	0.519457	-1.19269	-0.685776	4.46365	-1.73037	3.74655	0.775564	-0.335337	-0.269977	0.628566	-0.0700771	0.701676	-2.0717	-1.37789	-3.69471	-0.913134	-3.4786	-0.284844	-3.55403	-1.61797	-1.29597	0.977818	2.45023	2.72924	-0.290331	-1.19174	-2.76517	-3.23398	-1.03152
370	0.389449	0.779021	-1.13077	-0.398341	4.05994	-1.57637	4.666	0.788488	-0.386249	-0.601691	0.437991	0.070955	0.687935	-2.46822	-1.25014	-3.90857	-0.566131	-3.38173	-0.791105	-3.70177	-1.71614	-0.923229	0.904133	2.57384	2.99136	-0.128155	-1.14855	-2.687	-3.31264	-1.19728
371	0.612522	0.689848	-1.43967	-0.469268	3.86848	-1.72735	3.82896	0.824361	-0.944486	-0.366396	0.432554	-0.0953636	0.693998	-2.47363	-0.911904	-3.94186	-0.703155	-3.35109	-0.705743	-3.53644	-1.52783	-1.01673	1.29897	2.66738	2.61376	-0.359969	-1.20329	-2.74709	-3.5377	-1.18268
372	0.551141	0.786937	-1.04284	-0.328951	4.03008	-1.81501	3.72896	0.619685	-0.641336	-0.443899	0.542744	0.311513	0.914919	-2.39173	-1.07994	-4.47143	-0.550956	-3.21635	-0.230116	-3.54678	-1.3096	-1.11833	1.33029	2.69581	2.51304	-0.297155	-1.0819	-2.92393	-3.5988	-1.58239
373	0.755841	0.830931	-1.03235	-0.540579	4.14088	-1.69098	3.73496	0.876978	-0.666027	0.000370658	0.44901	0.298543	0.806863	-2.31396	-1.10342	-4.15527	-0.782521	-3.23877	-0.657898	-3.48751	-1.36769	-0.795743	0.895438	2.67466	2.67396	-0.52304	-1.06037	-2.66562	-3.4263	-1.10312
374	0.529005	0.513641	-1.19379	-0.507179	4.13135	-1.55326	3.40799	0.89222	-0.177948	-0.707493	0.575638	-0.260226	1.1346	-2.27134	-1.10551	-4.5935	-0.654047	-3.05227	-0.473843	-3.48803	-1.5578	-0.921996	1.20045	2.98216	2.73501	-0.0255842	-1.23344	-2.81022	-2.87303	-1.22664
375	0.546575	0.773508	-1.0029	-0.372321	4.10332	-1.37987	3.56066	0.751025	-0.498649	-0.452931	0.631422	0.15233	0.812167	-2.36299	-1.28791	-4.44572	-0.860054	-2.92628	-0.698701	-3.53678	-1.33772	-1.16835	1.13267	2.7274	2.71532	-0.188052	-1.55995	-2.66574	-3.82102	-1.17103
376	1.17231	0.904015	-1.31481	-0.157784	3.77556	-1.51948	3.4323	0.570192	-0.468173	-0.428196	0.639725	-0.00743416	1.38409	-2.00938	-1.27536	-4.40078	-0.611847	-2.84977	-0.856038	-3.71358	-1.49905	-0.819571	1.20737	2.68223	2.77955	-0.12651	-1.51339	-2.65212	-3.72622	-1.3869
377	0.824235	0.963052	-1.40787	-0.400598	3.97927	-1.49568	3.83541	0.772876	-0.92567	-0.276464	0.529723	-0.0246679	1.08283	-2.7112	-0.95453	-4.51086	-1.15431	-2.81865	-0.895036	-3.70479	-1.46447	-0.978576	1.46626	2.83338	2.54458	-0.128904	-1.20891	-3.01364	-2.77391	-1.33926
378	0.867301	0.881492	-1.46033	-0.205351	3.885	-1.56296	3.32704	0.843682	-1.13299	-0.314139	0.684434	0.0961968	1.1386	-2.52877	-1.23599	-4.30529	-0.664847	-2.57266	-0.47372	-3.57293	-1.42504	-0.665683	1.19904	3.12446	2.66025	-0.0732817	-1.415	-2.65938	-2.58336	-0.675384
379	0.893085	0.88836	-1.46282	-0.172621	4.00277	-1.62315	3.44197	0.643966	-1.01686	-0.506892	0.486284	-0.20165	1.61917	-2.52052	-1.59491	-4.67654	-0.687172	-2.78267	-1.07628	-3.38223	-1.25102	-0.763986	1.26922	3.25536	2.87832	0.239579	-1.47589	-2.93654	-3.24624	-0.789824
380	1.06582	0.962554	-1.28868	-0.371676	4.34313	-1.66372	3.50793	0.510298	-1.04058	-0.422645	0.637545	0.0124974	1.98432	-1.96307	-1.38062	-4.83841	-0.545709	-2.70494	-1.25315	-3.87019	-1.23989	-0.740128	1.10803	3.28529	2.78554	-0.209721	-1.70683	-2.64538	-3.32326	-1.08703
381	0.699549	0.978428	-1.47046	-0.144352	4.19461	-1.61586	3.64425	0.753467	-0.867448	-0.603803	0.644971	-0.161772	1.94321	-2.14562	-1.28305	-5.01204	-0.671896	-2.59058	-0.870374	-3.66054	-0.907792	-0.787346	1.09694	3.15918	2.5511	-0.090206	-1.81078	-2.99133	-2.20854	-0.757886
382	0.492298	1.12792	-1.37177	-0.487485	4.35901	-1.67881	3.77533	0.785977	-0.796892	-0.423664	0.546487	0.0028933	1.99334	-2.1661	-1.39752	-4.71	-0.684267	-2.80134	-1.1714	-3.55217	-1.01285	-0.757797	1.23608	3.37183	2.55441	-0.316196	-1.60925	-2.44585	-2.39021	-0.941147
383	0.685143	1.03468	-1.49389	-0.43511	4.22911	-1.6214	3.81754	0.834822	-1.04568	-0.382842	0.490811	-0.0177403	1.7911	-1.95874	-1.11039	-4.56367	-0.388632	-2.57937	-1.02069	-3.63251	-0.945936	-0.692133	1.14771	3.29705	2.88424	-0.760612	-1.77835	-2.6558	-2.49501	-1.08074
384	0.676677	1.27156	-1.72292	-0.244481	3.81892	-1.40606	3.77843	0.586253	-0.589043	-0.723812	0.464934	-0.03833	2.27611	-1.85196	-1.04351	-4.71454	-0.492477	-2.68454	-0.376922	-3.72682	-0.982967	-0.501303	1.41782	3.47719	2.47092	-0.451675	-1.9631	-2.66373	-2.59157	-1.06457
385	0.818113	1.01786	-1.63097	-0.545274	3.89878	-1.43944	3.93914	0.724131	-0.894497	-0.782478	0.637761	-0.236086	1.92872	-1.73504	-1.26977	-4.54147	-0.439325	-2.52425	-0.656597	-3.93705	-1.03526	-0.85352	1.4584	3.25408	2.81422	-0.0631228	-2.03674	-2.73444	-2.16845	-1.26282
386	0.817338	0.927069	-1.46331	-0.332708	4.26848	-1.10588	3.57067	0.766573	-1.25459	-1.21848	0.754611	-0.190098	1.85649	-1.58928	-1.425	-4.30517	-0.594917	-2.687	-0.555666	-3.77328	-1.02313	-0.702497	1.6727	3.20607	2.5791	-0.263739	-2.02669	-2.66512	-1.52436	-0.932204
387	1.16496	1.21628	-1.34175	-0.473631	4.25542	-1.25671	3.59707	0.66091	-1.06955	-0.80891	0.805623	-0.00338193	1.85742	-2.1491	-0.957922	-4.24809	-0.263851	-2.19367	-0.581443	-3.57605	-1.04665	-0.805332	1.52452	3.07559	2.63717	0.00189499	-1.99279	-2.49328	-2.60919	-1.08034
388	0.510808	1.27411	-1.42325	-0.29118	4.04653	-1.32262	3.75609	0.753788	-0.926296	-0.760847	0.952609	-0.0911229	2.27628	-1.95555	-1.01949	-4.55123	-0.532975	-2.28217	-0.928597	-3.75181	-0.840383	-0.699344	1.47825	3.11586	2.67586	-0.336327	-1.9994	-2.57674	-2.82253	-0.944567
389	0.600099	1.34697	-1.33579	-0.514051	4.20535	-1.12864	3.60662	0.597107	-1.15686	-0.709437	0.720669	-0.304081	2.09426	-1.74326	-1.49813	-4.81761	-0.456892	-2.28578	-0.440338	-4.13575	-0.818507	-0.895786	1.41757	3.1655	2.63657	0.248527	-2.20216	-2.26006	-2.30667	-1.0992
390	0.679419	1.20377	-1.3172	-0.628874	3.96941	-1.13196	3.58978	0.610662	-1.20147	-0.864586	1.00713	-0.173068	1.8775	-2.0762	-1.18906	-4.43294	-0.581959	-1.9147	-1.3623	-3.90863	-0.988419	-0.92365	1.366	3.58193	2.47802	-0.285905	-2.36402	-2.19428	-1.6267	-0.828653
391	0.611911	1.24033	-1.39318	-0.693555	4.20599	-1.05722	3.52519	0.674271	-0.899554	-1.10649	0.819269	0.0357632	1.67423	-1.73916	-1.25272	-4.96896	-0.36584	-1.96386	-0.80967	-3.75552	-0.994227	-1.06743	1.18534	3.53263	2.65684	-0.534582	-2.26956	-2.26835	-2.86705	-1.42939
392	0.617108	1.32478	-1.23949	-0.423335	4.33282	-0.90802	3.61086	0.646946	-1.27916	-0.946661	0.818867	-0.354738	2.24778	-1.44646	-1.26579	-4.46869	-0.555855	-1.83826	-0.396978	-3.45781	-0.911764	-0.859494	1.50893	3.38547	2.48996	-0.0346941	-2.29845	-2.23022	-2.35065	-0.936134
393	0.789154	1.30484	-1.10543	-0.56614	4.25079	-0.609617	3.53052	0.761689	-0.96185	-0.662689	0.864316	-0.0339452	2.204	-1.76771	-1.14441	-4.79147	-0.336544	-1.70307	-0.450692	-3.27436	-0.790114	-0.790186	1.34149	3.66357	2.65937	-0.0693449	-2.36925	-2.21443	-1.95728	-0.941282
394	0.89017	1.23182	-0.92709	-0.678813	4.29491	-0.763747	3.35887	0.686729	-1.03813	-0.884813	1.03538	-0.0156422	2.65159	-1.71045	-1.26515	-4.56965	-0.537973	-2.00892	-0.624362	-3.80018	-0.849	-1.0778	1.37128	3.83862	2.57061	-0.171328	-2.34236	-2.00921	-2.08458	-0.432441
395	1.19584	1.27867	-0.765969	-0.59408	4.21932	-0.860132	3.45635	0.903774	-1.01652	-0.818758	0.880524	-0.168193	2.60794	-1.78056	-1.57135	-4.75948	-0.720465	-1.84509	-0.689039	-3.38	-0.94837	-1.21985	0.520302	3.67953	2.54484	0.181848	-2.50515	-2.06536	-2.54964	-1.12905
396	1.0773	1.42596	-0.928707	-0.734205	4.25302	-0.663199	3.37982	0.853249	-0.238823	-0.923074	0.954394	-0.0431245	2.38085	-1.84881	-1.66134	-4.62493	-0.902205	-1.87857	-1.02438	-3.62734	-1.09072	-1.05108	0.903206	3.56481	2.44112	0.195432	-2.32273	-2.00832	-2.54991	-0.968575
397	1.26976	1.13206	-1.11927	-0.823818	4.32576	-0.697993	3.43544	0.786892	-0.674328	-1.08477	0.788046	-0.120602	2.73045	-1.92917	-1.58237	-4.5614	-0.531985	-1.79974	-1.0585	-3.31169	-1.07807	-0.889707	1.22986	3.57657	2.56655	-0.100958	-2.25026	-2.04756	-1.90463	-0.635658
398	1.20845	1.09543	-0.924608	-0.475475	4.35205	-0.662232	3.67865	0.810149	-1.14704	-1.21533	0.883259	-0.274745	2.70578	-1.99531	-1.30264	-4.68578	-0.963508	-2.03571	-0.891024	-3.35691	-0.947057	-1.24675	-0.0707271	3.78645	2.55698	0.0197851	-2.37915	-2.02531	-2.55327	-0.403567
399	0.999627	1.3045	-0.854817	-0.840393	4.26542	-0.379259	3.42148	0.677436	-0.806217	-1.33657	1.0021	-0.357054	2.70467	-1.76788	-1.42506	-4.94309	-0.514635	-1.77851	-1.71907	-3.14145	-0.856715	-1.20745	0.544023	3.68412	2.52778	0.243404	-2.52037	-1.78588	-2.86402	-0.41271
400	1.31121	1.19823	-0.801017	-0.387189	4.29445	-0.422843	3.377	0.638521	-0.653857	-1.11588	1.02188	-0.109466	2.7312	-1.76048	-1.38029	-4.54801	-0.647526	-1.83208	-0.387776	-3.15217	-0.965662	-1.28816	0.628471	3.78054	2.63343	-0.0689075	-2.51719	-1.80791	-2.50004	-0.734911
401	0.93926	1.17412	-0.772183	-0.521905	4.30065	-0.648999	3.49215	0.740001	-0.421413	-0.93026	0.90023	-0.24368	2.81156	-1.6713	-1.34697	-4.5521	-0.412357	-1.90848	-0.912217	-3.47295	-0.908124	-1.41314	0.610651	3.9302	2.53707	-0.0250774	-2.161	-1.93559	-1.99394	-0.675222
402	1.23514	0.9397	-1.09036	-0.341222	4.38613	-0.35919	3.48143	0.629168	-1.05669	-1.14031	1.08063	-0.377618	2.7059	-1.88279	-1.78043	-4.77235	-0.628145	-1.83849	-1.28213	-3.77031	-0.860948	-1.43005	0.664012	3.95402	2.77402	0.0752952	-2.34579	-1.60849	-2.56316	-0.581758
403	1.27935	1.10098	-0.707127	-0.375194	4.22096	-0.442237	3.56935	0.731041	-1.1069	-1.22952	1.06927	-0.107533	2.75937	-1.82007	-1.30082	-4.77704	-0.173928	-1.81825	-1.07005	-3.5903	-0.696069	-1.51889	1.10352	3.89372	2.63035	-0.331314	-2.09457	-1.5987	-2.70301	-0.480633
404	0.948584	1.31403	-0.766422	-0.167435	4.45013	-0.617828	3.40232	0.86048	-1.25242	-1.6517	1.09816	-0.437208	2.23155	-1.65045	-1.14694	-4.68772	-0.335524	-1.82543	-0.799183	-3.59164	-0.884978	-1.18932	1.08813	3.98655	2.62648	-0.273616	-1.86346	-1.77849	-2.1587	-0.561324
405	1.2157	1.2243	-0.780325	-0.717152	4.67487	-0.259809	3.23087	0.858652	-1.08476	-1.42737	0.695915	-0.415301	2.7022	-1.66098	-1.31454	-4.56859	-0.438607	-1.66916	-0.796072	-3.81989	-1.01079	-1.39196	1.0425	3.79716	2.60765	0.0118999	-1.81625	-1.86167	-1.94825	-0.385
406	1.04803	1.21682	-0.776523	-0.553475	4.1887	-0.322845	3.1761	0.880175	-1.08159	-1.49722	0.927644	0.0124758	2.7343	-1.67054	-1.22285	-4.68775	-0.477267	-1.64603	-0.519979	-3.89367	-0.972613	-1.40973	0.769107	4.02116	2.59696	0.188652	-2.21031	-1.68242	-2.53586	-0.58361
407	0.950588	1.34098	-0.777342	-0.395085	4.33028	-0.600462	3.20563	0.791629	-1.2519	-1.41493	0.906779	-0.0424158	2.76708	-1.8243	-1.52867	-4.66115	-0.363756	-1.72727	-1.20478	-3.78768	-1.01826	-1.51209	1.07661	4.21183	2.5902	-0.338508	-1.75094	-1.70276	-3.00447	-0.481521
408	1.41436	1.09539	-0.721695	-0.479546	4.45681	-0.345017	3.28065	0.680539	-1.0854	-1.43996	0.90959	-0.0664238	2.26636	-1.6776	-1.34157	-4.64368	-0.431875	-1.79121	-0.599431	-4.24689	-1.10791	-1.86906	0.487334	3.80474	2.87431	-0.134892	-1.78848	-1.80191	-2.13944	-0.493402
409	0.863134	1.26988	-0.678714	-0.457201	3.80684	-0.543017	3.17607	0.613701	-0.830656	-1.82015	0.838224	-0.368182	2.89242	-2.13928	-1.07541	-4.92795	-0.21132	-1.93543	-0.619868	-4.03583	-0.892681	-1.43903	1.26094	4.09926	3.05205	0.232313	-2.06676	-1.79466	-2.60305	-0.431126
410	1.35336	1.28399	-0.803695	-0.27176	4.41822	-0.196498	3.37281	0.66682	-0.707345	-1.73207	0.827141	-0.34565	2.56071	-1.66548	-1.4968	-4.57445	-0.0141092	-1.88192	-0.475501	-3.74788	-0.921726	-1.71152	1.06895	4.19021	2.62298	-0.0834713	-1.82044	-1.67768	-3.37999	-0.459871
411	1.18298	1.44078	-0.651029	-0.360921	4.25712	-0.473288	3.30059	0.893492	-0.74877	-1.74035	0.777247	-0.0552616	2.37753	-1.78395	-1.38324	-4.74985	0.0898871	-1.7837	-0.908086	-4.01265	-0.85449	-1.86164	1.1922	3.86387	2.64368	-0.367925	-1.98321	-1.67396	-3.03587	-0.374222
412	1.13802	1.23947	-0.83991	-0.0377622	4.46053	-0.205357	3.24092	0.976677	-0.600636	-1.71091	0.897307	-0.227606	2.61523	-1.65494	-1.01018	-4.80896	-0.0124276	-2.06481	-0.67519	-4.01827	-1.09207	-2.01046	1.5811	4.46809	2.64962	-0.165685	-1.7698	-1.78635	-2.08161	-0.742254
413	0.828028	1.42491	-0.81688	-0.267878	4.37831	-0.260417	3.36047	0.803747	-0.86596	-1.79746	0.853415	-0.0505795	2.33542	-1.84044	-1.36595	-4.65124	-0.174097	-1.84445	-0.637136	-3.95246	-0.939897	-1.99165	1.35348	4.27521	2.68159	-0.52087	-2.03425	-1.87106	-2.63622	-0.704749
414	1.28859	1.35869	-0.78972	-0.310683	4.54185	-0.131833	3.32681	0.932578	-0.605448	-1.74575	0.839921	-0.15073	2.20157	-2.02578	-1.4023	-4.83037	-0.131943	-2.23007	-0.568913	-3.94324	-0.728785	-2.2222	1.41848	4.22713	2.6832	-0.20169	-1.77718	-1.58281	-2.5203	-0.728249
415	1.29602	1.44681	-0.965354	-0.399703	4.46091	-0.203596	3.28352	0.947895	-0.324505	-1.89187	0.708614	-0.33762	2.38675	-1.6785	-1.13996	-4.76725	-0.196059	-2.34122	-0.622518	-3.45051	-0.853372	-1.85304	1.16464	3.58678	2.57059	-0.214859	-2.08463	-1.72289	-3.11236	-0.526672
416	1.15603	1.03852	-1.08084	-0.323771	4.20354	0.190597	3.3259	0.701264	-0.953104	-1.92243	0.591962	-0.144589	2.36898	-1.57758	-1.19444	-4.73347	-0.166218	-2.31743	-0.466874	-3.42706	-0.835323	-2.3417	1.25848	4.2318	2.7241	0.198529	-1.67172	-1.837	-2.35587	-0.377801
417	1.41299	0.971831	-0.891688	-0.270709	4.16077	0.156875	3.12739	0.802111	-0.762505	-1.89341	0.424875	-0.307735	1.82026	-1.95472	-1.52918	-4.9273	-0.0881833	-2.58871	-0.544174	-3.62109	-0.757987	-2.2582	1.44778	3.86026	2.54149	0.0381449	-2.24709	-1.78988	-2.68692	-0.670126
418	1.16308	1.30934	-0.928311	-0.138267	4.27432	-0.105888	3.28346	0.791183	-1.05687	-1.86382	0.602665	-0.252163	1.53479	-2.17889	-1.24746	-4.89067	-0.250727	-2.24193	-0.647987	-3.25217	-0.992274	-2.06788	1.35774	3.69502	2.62656	-0.588998	-1.61435	-1.75059	-3.01173	-0.468699
419	1.35264	1.20665	-1.02555	-0.179558	4.1432	-0.266382	3.40153	0.770128	-1.1047	-1.61234	0.420511	-0.278689	1.6476	-2.21108	-1.15111	-5.11881	0.0314056	-2.20546	-0.570715	-3.20944	-0.839566	-2.33937	1.12523	3.44264	2.761	-0.0321564	-1.89352	-1.61219	-2.81438	-0.429017
420	1.23942	1.097	-1.15847	-0.247221	4.44132	-0.145265	2.94702	0.684425	-1.37099	-1.70257	0.592111	-0.17207	1.12104	-2.33805	-1.35729	-4.71931	0.0798045	-2.43301	-1.06944	-3.25707	-0.912742	-2.39075	1.31323	3.5683	2.55206	-0.00707328	-1.88775	-1.7648	-2.19932	-0.372246
421	1.32673	1.07469	-0.86856	-0.157923	4.10337	-0.175904	3.43356	0.720711	-1.82889	-1.47138	0.368108	-0.366013	1.26487	-2.40808	-1.44046	-4.97452	0.228298	-2.08491	-0.776495	-3.16831	-0.834929	-2.21856	1.43503	3.24014	2.38483	-0.155253	-1.47992	-1.56871	-2.80877	-0.672157
422	1.28317	0.962102	-0.950709	0.166082	4.3329	0.0209477	2.9441	0.7416	-1.13208	-1.73236	0.255428	-0.415628	1.11992	-2.43686	-1.28207	-4.69712	0.111921	-2.05893	-0.736775	-3.31958	-0.797069	-2.41662	1.16041	3.27048	2.44998	-0.0844582	-1.64109	-1.6984	-3.26035	-0.216565
423	1.18622	1.11669	-1.18731	0.0540295	4.17716	0.0615543	2.9754	0.88085	-1.37032	-1.75479	0.22477	-0.0618328	1.25563	-2.13955	-1.17952	-4.9462	0.204663	-1.71698	-1.11674	-3.50657	-0.736228	-2.9211	1.33797	3.42093	2.37875	-0.251731	-1.65891	-1.85785	-3.00486	-0.673814
424	1.16274	1.06403	-0.937007	0.142058	4.10416	-0.0991143	3.18435	0.803854	-1.66247	-1.79888	0.274049	-0.337296	1.20239	-2.0431	-1.30156	-4.59039	-0.00561316	-2.0072	-0.50461	-3.1209	-0.638185	-2.0022	1.11945	3.12632	2.28357	0.13892	-1.19986	-1.85734	-2.80821	-0.447434
425	0.810647	1.01801	-1.16796	0.0500363	4.33156	-0.0771238	2.97882	0.973169	-1.24825	-1.61152	0.457843	-0.139058	1.14757	-2.12861	-1.23453	-4.85271	0.0950194	-1.72794	-0.654236	-3.52014	-0.572533	-2.49276	1.41647	3.03188	2.30081	0.334019	-1.66151	-1.90893	-2.89014	-0.343879
426	1.01883	1.09421	-0.971137	-0.132204	4.01368	0.0514516	3.27359	0.981283	-1.57057	-1.79876	0.423001	-0.148527	1.3833	-1.82235	-1.44402	-4.91955	0.0294953	-1.45737	-0.603953	-3.62119	-0.518579	-2.30869	0.379925	3.11261	2.56428	-0.281586	-1.25945	-1.97684	-3.6086	-0.225572
427	0.856632	1.05982	-0.808753	-0.0335588	4.15616	0.0139039	2.91915	1.08678	-1.38104	-1.70458	0.544023	-0.280365	0.992609	-1.85502	-1.55871	-4.74618	0.0461115	-1.60102	-0.73874	-3.59824	-0.450087	-2.28699	0.465054	2.91027	2.38791	-0.355511	-1.42198	-1.92413	-3.0408	-0.553552
428	0.900235	1.10017	-1.12737	-0.0485266	4.02157	-0.253151	3.47118	1.0467	-1.28463	-1.52666	0.498563	-0.23437	1.09636	-1.75185	-1.46875	-4.64259	0.269002	-1.60258	-0.55704	-3.21896	-0.193096	-2.54258	0.782331	2.50115	2.57518	-0.348001	-1.18942	-1.97019	-2.74405	-0.662753
429	0.919533	1.29359	-1.12386	0.0836093	4.08369	0.214126	3.28574	1.08726	-1.56183	-1.53955	0.5421	-0.0138098	1.17907	-1.84965	-1.54607	-4.69905	-0.081557	-1.11396	-0.967923	-3.61121	-0.51153	-2.56189	0.943212	2.96029	2.62329	-0.151269	-1.33396	-1.76314	-2.9619	-0.545708
430	1.02377	1.3809	-1.26751	-0.170415	4.24637	0.0381573	3.5497	1.18636	-1.52989	-1.47346	0.645149	-0.1485	1.17727	-1.79771	-1.96956	-4.6321	0.358157	-1.24986	-0.419432	-4.04041	-0.471035	-2.65236	1.3128	2.73382	2.49669	-0.63174	-0.93395	-2.20233	-3.51416	-0.438012
431	1.22419	1.12104	-1.33312	0.0468858	4.30881	-0.243666	3.31498	1.2155	-1.85861	-1.73911	0.619975	-0.032496	1.06239	-1.80973	-1.56087	-4.76218	0.0981456	-1.22205	-0.862453	-3.70275	-0.68339	-2.54421	0.906837	2.53709	2.41129	-0.598656	-1.25929	-2.01647	-3.26434	-0.53446
432	1.33456	1.20476	-1.18013	0.0514187	4.33918	0.0632241	3.19063	1.06189	-1.07651	-1.44485	0.589654	-0.22907	1.06472	-1.80864	-1.82173	-4.50423	0.21818	-1.17108	-0.534346	-3.45337	-0.373252	-2.61052	1.30815	2.61165	2.39811	-0.0527739	-1.53825	-2.23593	-2.99052	-0.536064
433	0.804545	1.00834	-1.26648	0.135145	4.42859	0.130838	3.14101	1.09314	-1.2213	-1.33389	0.379313	0.223615	1.09918	-1.52093	-1.50376	-4.78494	0.221224	-1.0857	-0.354541	-3.5847	-0.136453	-2.26528	0.878423	2.72651	2.42705	-0.450602	-0.812686	-2.19468	-3.14584	-0.241528
434	1.11277	1.13283	-1.1849	-0.327407	4.2921	0.326198	3.56969	1.09043	-0.950178	-1.61116	0.527377	0.390163	1.01018	-2.22462	-1.57883	-4.56024	0.127259	-1.10176	-0.551768	-3.32942	-0.181936	-2.43293	0.777507	2.5403	2.63597	-0.148849	-1.06606	-2.15288	-3.5243	-0.261404
435	1.04779	0.992222	-1.20997	0.118885	4.08457	0.155859	3.63527	1.2149	-1.5558	-1.50474	0.65578	0.224579	0.971755	-1.63101	-1.66363	-4.78835	0.392722	-0.86657	-0.351546	-3.82625	-0.103604	-2.12518	1.36208	2.33413	2.55663	-0.419791	-0.963255	-2.29295	-3.35971	-0.376845
436	0.66131	1.11459	-0.892098	-0.238096	4.06917	0.514574	3.39406	1.14087	-0.845182	-1.4287	0.221371	0.289179	1.1014	-2.07842	-1.68425	-4.55989	0.245638	-0.856453	-0.558685	-3.63117	0.0846524	-2.37321	1.03845	2.56196	2.46068	-0.34168	-0.739935	-2.21557	-3.24831	-0.534979
437	1.1022	1.21409	-1.19328	-0.171195	4.14949	0.262289	3.36831	0.942808	-1.28747	-1.52181	0.0505371	-0.26206	1.11918	-1.95291	-1.75016	-4.64236	0.126631	-1.17411	-0.411543	-3.70025	-0.390751	-2.04243	1.40642	2.16175	2.3265	-0.751541	-0.533584	-2.02953	-3.523	-0.562266
438	0.840307	1.13999	-0.813142	0.00543706	4.26929	0.728058	3.49682	1.15007	-1.43049	-1.4552	0.1152	0.187305	1.26282	-1.97157	-1.53609	-4.44073	0.137228	-1.01892	-0.429965	-3.71568	-0.0955645	-1.92493	0.751699	2.10546	2.47192	-0.0305727	-1.37026	-2.28252	-3.70966	-0.563741
439	0.868748	1.27499	-1.1608	-0.335355	4.16251	0.511038	3.61112	1.19181	-1.4015	-1.34879	0.143268	0.0157476	1.14483	-1.72525	-1.71141	-4.45436	0.468955	-0.892421	-0.504592	-3.62025	-0.451716	-2.05371	1.13812	2.023	2.45528	-0.326569	-1.02641	-2.3913	-3.73766	-0.241747
440	0.830215	1.19437	-1.26556	0.0585411	4.06027	0.665585	3.24461	1.12699	-1.39947	-1.46542	0.221974	-0.0560913	1.29719	-1.80711	-1.30936	-4.46459	-0.0359307	-1.06262	-0.147841	-4.19719	-0.628299	-2.24298	1.10758	1.94071	2.22908	-0.50375	-0.980177	-2.22837	-3.76094	-0.39371
441	0.616648	1.42204	-0.869796	-0.456956	4.0192	0.883479	3.57795	1.11761	-1.36365	-1.52178	-0.119058	0.0588544	1.11064	-1.89613	-1.47614	-4.59671	0.126804	-0.961704	-0.359405	-3.20696	-0.00448084	-1.89555	0.577065	2.10528	2.45203	-0.434675	-1.43078	-2.19965	-3.60044	-0.529834
442	0.326877	1.16144	-1.13522	-0.216829	4.15519	0.637646	3.38568	1.01454	-1.22464	-1.60228	-0.103076	0.101105	1.24802	-1.64705	-1.60532	-4.58523	0.475755	-1.46479	-1.02073	-3.67167	0.161281	-2.13902	0.940045	2.2903	2.28362	-0.334518	-1.26618	-2.58932	-4.04059	-0.376744
443	0.382481	1.39953	-1.06585	-0.299852	4.14909	0.392766	3.41818	1.09369	-1.08875	-1.44801	-0.210892	-0.0436356	1.30597	-1.82626	-1.93901	-4.58132	0.232686	-1.26936	-0.441215	-3.76977	-0.21128	-1.76018	0.426544	1.97296	2.58934	-0.399443	-1.13974	-2.386	-4.09429	-0.276658
444	0.547548	1.22614	-0.992501	0.0656151	4.27805	0.406412	3.10612	1.21899	-1.20011	-1.54728	-0.173087	0.0577048	1.3485	-1.72782	-1.72098	-4.51164	0.438798	-1.68182	-0.461196	-3.96319	-0.0162573	-1.86324	0.14528	2.1979	2.44217	-0.645778	-1.11227	-2.53355	-3.2435	-0.623995
445	0.691913	0.991684	-0.940732	-0.0934332	4.06769	0.798331	3.66383	1.17236	-1.00979	-1.41988	-0.293106	-0.0641528	1.20175	-1.59558	-1.70332	-4.61783	-0.0348523	-1.61705	-0.217728	-3.69663	-0.433151	-2.08221	0.611108	2.0246	2.46736	-0.209569	-1.27801	-2.64619	-3.57691	-0.229658
446	0.541223	0.765322	-0.925594	-0.0104264	4.06943	0.686605	3.2113	1.12013	-1.39693	-1.47891	-0.325916	0.244373	1.25932	-1.89747	-1.682	-4.49818	0.083353	-1.53683	-0.486318	-4.14938	-0.295078	-2.00788	-0.222855	1.7649	2.26164	0.0371682	-1.21895	-2.48712	-3.90009	-0.333485
447	0.932316	1.00164	-0.992778	0.110677	4.28294	0.705694	3.35146	0.986411	-1.30334	-1.70335	-0.0371038	0.051433	1.23543	-1.87977	-1.72118	-4.40299	0.76751	-2.07702	-0.74774	-3.67717	0.192642	-2.19006	0.603241	1.9707	2.4552	-0.223406	-1.29446	-2.55219	-4.02479	-0.355843
448	0.796152	1.15589	-1.29102	-0.371116	4.03048	0.648203	3.56429	1.12228	-0.959808	-1.5311	-0.280736	-0.114049	1.60705	-1.66119	-1.70896	-4.64228	0.42594	-2.09045	-0.0265663	-3.94003	-0.0923821	-2.08813	-0.320912	2.24984	2.51844	-0.50462	-1.2266	-2.76045	-3.46929	-0.185774
449	0.545944	1.1512	-0.903755	-0.0862088	4.11033	0.632986	3.63116	1.02181	-1.559	-1.7365	-0.447597	0.0852787	1.4888	-2.25084	-1.66317	-4.55013	0.64669	-2.05059	-0.233353	-4.12254	-0.342577	-2.18039	0.0754017	1.99913	2.3416	-0.462736	-0.868353	-2.7002	-3.60615	-0.420086
450	1.05616	1.25561	-0.993249	-0.127496	3.98542	0.269118	3.66322	0.927552	-1.78915	-1.65267	-0.453104	0.124332	1.70138	-1.92458	-1.4434	-4.534	0.198789	-2.02006	-0.363269	-4.1033	0.236463	-2.06919	-0.0429185	1.87552	2.32656	-0.145105	-0.908561	-2.89238	-3.66636	-0.351826
451	0.912147	1.31938	-0.97472	-0.0629078	4.01724	0.330524	3.33947	0.850773	-1.05294	-1.48531	-0.619057	-0.174559	1.51696	-1.93543	-1.67875	-4.77243	0.386559	-1.76162	-0.441147	-4.26905	-0.00915385	-1.85439	-0.0541277	2.13315	2.36363	-0.692342	-1.34124	-2.74338	-3.48265	-0.535112
452	0.789199	1.29657	-1.01038	-0.162627	4.10057	0.740767	3.7333	1.13087	-1.41352	-1.58534	-0.642374	0.0819522	1.56138	-1.74754	-1.55344	-4.6012	0.355969	-2.31593	-0.432431	-4.41229	-0.16586	-1.39747	-0.154501	1.78025	2.33178	-0.212247	-1.2119	-2.7519	-3.02746	-0.206146
453	0.930786	1.33791	-0.974866	-0.113615	4.07417	0.652485	3.67737	1.10726	-1.19699	-1.57341	-0.729525	-0.0498366	1.53159	-1.70643	-1.56309	-4.55998	0.459516	-1.72864	-0.413261	-4.42556	0.386456	-1.99775	-0.209559	2.0246	2.61071	-0.166345	-1.06171	-2.71269	-3.24655	-0.453131
454	0.834723	1.2198	-1.10091	-0.58757	4.00122	0.82474	3.62823	0.842586	-1.17698	-1.68609	-0.615642	0.0654749	1.59034	-1.87043	-1.39993	-4.47656	0.00996881	-2.29117	0.177078	-4.04371	0.283035	-1.67764	-0.148024	2.18524	2.30855	-0.474683	-0.919074	-2.70967	-3.90906	-0.391372
455	0.861548	1.00096	-0.768709	-0.270981	4.35386	0.564492	3.64209	1.15483	-1.19728	-1.80084	-0.686049	-0.0340278	1.80569	-1.98298	-1.6537	-4.47744	0.276544	-2.1468	-0.322293	-3.89939	0.279908	-1.64938	-0.0360977	2.13399	2.39346	-0.403976	-1.18439	-2.77799	-3.79989	-0.293225
456	0.737748	1.13497	-1.21212	-0.172526	4.05332	0.794048	3.47861	1.10891	-1.34604	-1.79003	-0.736237	0.00879031	1.90043	-1.7579	-1.50434	-4.49901	0.206786	-2.23882	0.0149857	-4.22001	0.386519	-1.92855	-0.0561869	2.09272	2.45743	-0.497754	-1.06938	-2.64292	-3.10975	-0.271821
457	0.620018	1.28026	-1.21367	-0.21759	4.21416	0.69998	3.79892	1.10044	-1.26476	-2.02072	-0.748663	0.163213	1.75601	-2.06271	-1.5249	-4.65468	0.045047	-2.55085	-0.109008	-4.12589	0.370498	-1.4846	-0.0471378	2.20308	2.54338	-0.328515	-1.23726	-2.8075	-3.65358	-0.309578
458	0.686052	1.20407	-0.836065	-0.479664	3.99172	0.793112	3.68414	1.0856	-1.62324	-1.77565	-1.00193	-0.0919556	2.14849	-1.86595	-1.42357	-4.72424	0.358034	-2.04658	-0.284821	-4.64604	0.450388	-1.39494	0.490995	1.80893	2.52288	-0.554158	-1.04055	-2.68495	-3.52889	-0.651026
459	0.768527	1.405	-0.604428	-0.488452	3.8799	0.789891	3.73745	1.06159	-1.25377	-1.9733	-0.875219	-0.102885	2.04483	-1.83705	-1.76059	-4.44661	0.354567	-2.12032	-0.0908005	-4.16493	0.665505	-1.7422	0.252339	1.97888	2.63194	-0.333451	-1.36679	-2.70195	-3.48918	-0.0381522
460	0.981946	1.42955	-0.911839	-0.620038	3.86918	0.416012	2.97137	1.13006	-1.35825	-1.77762	-0.8394	-0.0294196	1.97361	-1.87044	-1.59114	-4.5612	0.336555	-2.45899	-0.297897	-3.89756	0.760437	-0.701799	0.915634	1.83085	2.66032	-0.457005	-1.1321	-2.73785	-3.15252	-0.409351
461	0.799572	1.26855	-0.798541	-0.260532	4.11131	0.621157	3.37622	1.06382	-1.79671	-1.8512	-1.00632	-0.133595	2.05661	-1.94821	-1.37338	-4.52215	0.17283	-2.556	-0.0574096	-4.30589	0.848106	-1.38062	0.879974	1.66422	2.5504	-0.45741	-1.24064	-2.67212	-2.93022	-0.62327
462	0.909821	1.16333	-0.988933	-0.333079	4.05992	0.930828	3.1845	1.13881	-1.7085	-1.78959	-0.743821	0.0227297	2.02406	-1.7175	-1.43904	-4.55781	0.354094	-2.74692	-0.422709	-4.34768	0.361584	-0.539968	0.690746	2.00395	2.61763	0.0605712	-1.42522	-2.44941	-3.69025	-0.624433
463	0.765564	1.25007	-0.889084	-0.399529	4.09066	0.678087	3.52431	1.06299	-1.59411	-1.79339	-0.798191	-0.159622	1.96753	-1.92483	-1.47911	-4.57312	-0.0722147	-2.62765	-0.199706	-4.41477	0.530616	-0.607909	0.155486	1.95786	2.76261	-0.192849	-1.13651	-2.54802	-2.76986	-0.555566
464	0.883032	1.15844	-1.06827	-0.182476	4.0911	0.846385	3.38147	1.1991	-1.67256	-1.77634	-0.591248	-0.0336572	2.05102	-1.84744	-1.55919	-4.63083	0.0415397	-2.87727	-0.157135	-4.49731	0.700791	-1.05755	1.24635	1.48401	2.76032	-0.175839	-1.69822	-2.5513	-2.83824	-0.560514
465	0.585679	1.05817	-0.99044	-0.297904	4.11116	0.831921	3.3568	1.05897	-1.75601	-2.05368	-0.72262	-0.117526	2.0202	-1.59399	-1.47257	-4.55779	0.00741635	-2.61342	-0.221211	-3.92486	0.165344	-0.740834	0.970879	1.87569	2.69955	0.0821908	-1.59931	-2.09978	-2.85298	-0.497481
466	0.44449	1.18709	-1.18318	-0.136035	3.77791	0.797999	3.14877	1.09374	-1.58566	-1.99714	-0.861098	-0.0555209	1.89698	-1.92564	-1.42175	-4.22196	0.000736855	-2.26379	-0.263718	-4.41237	0.757683	-0.221743	1.2682	2.06781	2.60477	0.00473917	-1.72618	-2.47116	-3.56343	-0.898489
467	0.765754	1.2236	-1.08447	-0.114363	3.79274	0.887941	3.43189	1.16847	-1.47604	-1.7502	-0.87288	0.0573515	1.86888	-1.79953	-1.46751	-4.36714	-0.0383231	-2.60897	-0.448096	-3.77591	0.892419	-1.30906	1.16324	1.83895	2.47071	-0.20274	-1.69154	-2.33914	-3.37626	-0.931085
468	0.482452	1.14972	-1.43842	-0.315551	3.85139	0.885327	3.23888	0.973475	-1.82206	-1.91827	-0.964886	0.126465	1.90492	-1.85165	-1.53988	-4.33662	-0.169108	-2.17811	-0.0421093	-4.11842	0.512916	-0.694739	1.24471	1.40416	2.50708	-0.276651	-1.72638	-2.02753	-3.04102	-0.729821
469	0.720096	1.07018	-1.47103	-0.265972	3.7908	0.846866	3.20099	0.949629	-1.81903	-1.88134	-1.06936	-0.00406542	1.90265	-1.63536	-1.42367	-4.35544	-0.16678	-1.78115	-0.342637	-4.172	0.719242	-0.229677	1.33494	1.61675	2.51801	-0.461153	-1.62587	-2.25549	-2.83814	-0.774347
470	0.362786	1.14279	-1.30066	-0.351145	3.81448	0.619611	3.09725	1.04131	-1.4813	-1.95021	-1.07248	0.00526347	2.07565	-1.79235	-1.4331	-4.2976	-0.364187	-2.4671	-0.335079	-4.08561	0.518392	-1.266	0.848298	1.67383	2.64185	-0.410703	-1.66702	-2.32364	-3.51196	-1.08391
471	0.27801	1.22398	-1.10926	-0.182125	3.93126	0.892489	3.15167	1.06991	-1.46785	-2.05356	-1.09741	0.073932	1.7283	-1.81683	-1.54284	-4.45915	-0.039315	-2.33791	-0.297243	-4.05655	0.517576	-1.35949	1.21427	1.47445	2.42376	-0.538759	-1.66561	-1.99859	-3.46334	-0.79781
[truncated: 529 more rows]

## Sheet: Observed Motion
Anterior–posterior/lateral (mm)		Superior–inferior (mm)
Observed Motion	Centroid Error	Observed Motion	Centroid Error
[truncated: 16,000 more rows]

## Sheet: DSC
Image	Masked Dataset: Dice similarity coefficient																Markerless Dataset: Dice similarity coefficient
[truncated: 1,001 more rows]

[truncated: 2 more sheets: MSD, Imager Angles]
